# Supplementary material for: Optimizing cross-domain transfer for universal machine learning interatomic potentials
Source: Nat Commun. 2026 Mar 3;17:3432. doi: 10.1038/s41467-026-70195-8 (PMC13076606; doi:10.1038/s41467-026-70195-8)
Supplement: Supplementary file 3 — Source Data [file 41467_2026_70195_MOESM3_ESM.xlsx]

## Sheet: Sheet_title_to_figure
Sheet title	Related figure	Related supplementary figure
task_PCA	Figure 1b	N/A
ablation_MPSP_MAE	Figure 1d	Supplementary Figure 34a
functional_rotation	N/A	Supplementary Figure 1a
functional_water	N/A	Supplementary Figure 1b
		Supplementary Figure 2
		Supplementary Figure 34b
training_MAE	N/A	Supplementary Figure 3
single_GB	N/A	Supplementary Figure 4a
		Supplementary Figure 5
single_FeCV	N/A	Supplementary Figure 4b
		Supplementary Figure 6
single_FeTM	N/A	Supplementary Figure 4c
		Supplementary Figure 7
torsion	Figure 2a	Supplementary Figure 4d
		Supplementary Figure 8
		Supplementary Figure 9
organometallic_pbed3	Figure 2b	Supplementary Figure 10
molcryst	Figure 2c	Supplementary Figure 11
	Table 2	Supplementary Figure 31
molcryst_V	Table 2	Supplementary Figure 12
		Supplementary Figure 13
		Supplementary Figure 31
hybrid_perovskite	Figure 2d	Supplementary Figure 14
asd_pbed3	Figure 2e	Supplementary Figure 15
MOF_Cv	Figure 2f	Supplementary Figure 16a
		Supplementary Figure 18
MOF_Eads_wo_deform		Supplementary Figure 16b
		Supplementary Figure 17
		Supplementary Figure 19
MOF_KH		Supplementary Figure 16c
		Supplementary Figure 21
		Supplementary Figure 22
MOF_Eads_w_deform		Supplementary Figure 16d,e
		Supplementary Figure 20
small_mol	Figure 3a	N/A
HOIP_bulk_mol	N/A	Supplementary Figure 23a,b
HOIP_MAE	N/A	Supplementary Figure 23c
MOF_PES	Figure 3b	N/A
MOF_Eads_wo_deform_linearfit	Figure 3c	Supplementary Figure 24
noble_metal_adsorption	Figure 4a	Supplementary Figure 25
ads41	Figure 4b,c,d	Supplementary Figure 26
		Supplementary Figure 30
surface_NEB	N/A	Supplementary Figure 27
Co_Cu_ads_PES	Figure 4e	N/A
nitride_ads	N/A	Supplementary Figure 28
LTC	Table 2	Supplementary Figure 32
inference_speed	Figure 5	N/A

## Sheet: task_PCA
task key	x	y
omat24	-20.2181	-123.62
mpa	7.70477	-116.271
omol25_low	57.73	69.594
omol25_high	34.824	103.36
matpes_pbe	-60.1019	-33.3441
matpes_r2scan	-23.7377	-32.1334
mp_r2scan	-15.0813	-3.98208
oc20	-101.239	-52.3427
oc22	44.0226	-88.4302
spice	23.0592	57.8005
qcml	42.6888	29.3859
odac23	-78.3206	13.9851
pet_mad	82.7914	10.9068

## Sheet: ablation_MPSP_MAE
Model					Loss
Training set			Regularization type	Regularization weight	Force MAE (eV/Å)			L2 norm
MPtrj	SPICE	DBS			Crystal@GGA	Molecule@Hybrid	Molecule@GGA
			N/A	N/A	0.056312	N/A	0.156853	N/A
			un-regularized	0	0.057738	0.02462	0.101269	69526.7
			all	0.001	0.056155	0.024747	0.0911456	3755.4
			selective	0.001	0.058533	0.02491	0.246398	0.010041
			selective	0.0001	0.057999	0.025075	0.086643	0.609331
			selective	1e-05	0.057941	0.024742	0.0836448	10.6464
			selective	1e-06	0.058309	0.025097	0.0910119	171.14
			selective	1e-07	0.057813	0.024681	0.0960739	1938.93
			N/A	N/A	0.056095	N/A	0.114416	N/A
			un-regularized	0	0.057584	0.024866	0.0687206	67764.5
			selective	1e-05	0.05789	0.025769	0.048304	9.93753

## Sheet: functional_rotation
Dihedral angle (°)	PBE (eV)	RPBE	r2SCAN	ωB97M
0	0.036461	0.034854	0.038035	0.03464
15	0.040512	0.036754	0.042417	0.03464
30	0.058083	0.049771	0.061776	0.04134
45	0.097909	0.084104	0.104428	0.0651
60	0.150903	0.129606	0.165629	0.10449
75	0.199869	0.173721	0.220405	0.13892
90	0.217229	0.188732	0.240808	0.15141
105	0.188655	0.162597	0.209678	0.12947
120	0.126203	0.106284	0.139745	0.08647
135	0.066292	0.053276	0.072648	0.04025
150	0.022974	0.016174	0.025444	0.01068
165	0.004175	0.001891	0.004452	0.00091
180	0	0	0	0
195	0.004017	0.002067	0.004739	0.00028
210	0.024766	0.018037	0.026785	0.01076
225	0.06754	0.054829	0.074198	0.04139
240	0.127957	0.107589	0.14215	0.08649
255	0.186109	0.160487	0.206447	0.12948
270	0.211165	0.182942	0.234418	0.15094
285	0.194582	0.167798	0.215802	0.14052
300	0.14642	0.125341	0.160923	0.10489
315	0.093293	0.078442	0.102136	0.06755
330	0.055671	0.04761	0.059049	0.04113
345	0.03943	0.03588	0.041	0.03467
360	0.036461	0.034854	0.038035	0.03492

## Sheet: functional_water
Distance (Å)	DFT (eV)				No DBS, un-regularized			No DBS, regularized (1e-7)			No DBS, regularized (1e-5)			No DBS, regularized (1e-3)			DBS, un-regularized			DBS, regularized (1e-5)
	PBE	RPBE	r2SCAN	ωB97M	MPtrj	Common	SPICE	MPtrj	Common	SPICE	MPtrj	Common	SPICE	MPtrj	Common	SPICE	MPtrj	Common	SPICE	MPtrj	Common	SPICE
1.40797	0.166506	0.301879	0.124446	0.250919	-0.228441	3.1929	0.253906	0.133366	0.771791	0.253906	0.154968	0.240797	0.256348	0.256805	0.257088	0.257812	0.314842	3.68128	0.254395	0.184364	0.190933	0.257324
1.42808	0.123893	0.256105	0.082999	0.205077	-0.270823	3.097	0.20752	0.0915947	0.752779	0.208008	0.112823	0.195513	0.210449	0.210598	0.210833	0.211914	0.257122	3.56674	0.208496	0.137388	0.147209	0.211426
1.4482	0.085129	0.213936	0.045491	0.163208	-0.309202	3.0036	0.165527	0.0537071	0.733728	0.166016	0.0748386	0.154203	0.169434	0.168497	0.168694	0.169434	0.204369	3.44888	0.166504	0.0951138	0.107624	0.168457
1.46831	0.049976	0.175651	0.011559	0.125005	-0.343861	2.91344	0.12793	0.0193558	0.714243	0.12793	0.0405788	0.116541	0.130371	0.130142	0.130306	0.130859	0.156387	3.3287	0.128418	0.0572491	0.0719376	0.129395
1.48843	0.018056	0.140524	-0.019132	0.090188	-0.375067	2.82641	0.0927734	-0.0118065	0.693983	0.0927734	0.00966072	0.0822506	0.0947266	0.0952072	0.0953445	0.0961914	0.113018	3.20745	0.09375	0.0234871	0.0398941	0.09375
1.50855	-0.010836	0.108389	-0.046815	0.058494	-0.403061	2.7417	0.0605469	-0.0401382	0.672667	0.0610352	-0.0182285	0.0510998	0.0629883	0.0633774	0.0634995	0.0639648	0.0740776	3.0863	0.0620117	-0.00649452	0.0112114	0.0620117
1.52866	-0.036913	0.07917	-0.071714	0.029684	-0.42808	2.6581	0.0317383	-0.0659885	0.65012	0.0317383	-0.0433655	0.0228748	0.0332031	0.034399	0.0345001	0.0351562	0.0393829	2.96623	0.0336914	-0.0330334	-0.0144081	0.0332031
1.54878	-0.060468	0.052503	-0.094039	0.003539	-0.450327	2.57427	0.00585938	-0.0896797	0.626251	0.00585938	-0.0659981	-0.00261879	0.00732422	0.00803757	0.00812531	0.00878906	0.00869942	2.84787	0.0078125	-0.0564938	-0.0372734	0.00634766
1.56889	-0.081603	0.028288	-0.114005	-0.020144	-0.470005	2.48894	-0.0180664	-0.111486	0.601105	-0.0180664	-0.0863457	-0.0255814	-0.0170898	-0.0158806	-0.0158081	-0.0151367	-0.0182419	2.73162	-0.0166016	-0.0772305	-0.0576973	-0.0166016
1.58901	-0.100567	0.006299	-0.131813	-0.041555	-0.487295	2.40111	-0.0395508	-0.131638	0.574812	-0.0400391	-0.104618	-0.0462074	-0.0390625	-0.0375252	-0.037466	-0.0371094	-0.04175	2.61777	-0.0375977	-0.0955791	-0.0759621	-0.0380859
1.60912	-0.117533	-0.013707	-0.147669	-0.060868	-0.502378	2.31007	-0.059082	-0.150295	0.547611	-0.059082	-0.12101	-0.0646877	-0.0585938	-0.0570374	-0.0569916	-0.0561523	-0.0621529	2.50653	-0.0561523	-0.111847	-0.0923195	-0.0571289
1.62924	-0.132665	-0.031712	-0.161726	-0.078244	-0.515427	2.21543	-0.0761719	-0.167576	0.519798	-0.0761719	-0.135696	-0.081213	-0.0761719	-0.0745583	-0.0745239	-0.0742188	-0.0797882	2.39809	-0.0737305	-0.12628	-0.106955	-0.074707
1.64935	-0.146099	-0.047998	-0.174108	-0.093836	-0.52663	2.11698	-0.0917969	-0.183546	0.491703	-0.0917969	-0.148844	-0.0959606	-0.0922852	-0.0902214	-0.0902004	-0.0893555	-0.0949974	2.29263	-0.0898438	-0.13908	-0.120037	-0.090332
1.66947	-0.157968	-0.062782	-0.184944	-0.107783	-0.536182	2.01472	-0.105957	-0.198248	0.463652	-0.105469	-0.160591	-0.109083	-0.105957	-0.104168	-0.104156	-0.104004	-0.108099	2.19022	-0.103516	-0.150408	-0.131691	-0.104492
1.68958	-0.168471	-0.076098	-0.194352	-0.120212	-0.544287	1.90876	-0.118652	-0.211697	0.43593	-0.118164	-0.171061	-0.120726	-0.118652	-0.116531	-0.116535	-0.115723	-0.119402	2.09084	-0.115723	-0.160381	-0.142017	-0.117676
1.7097	-0.177615	-0.088033	-0.202461	-0.131242	-0.551144	1.79934	-0.129395	-0.223909	0.408773	-0.128906	-0.180357	-0.131012	-0.128906	-0.127453	-0.127468	-0.127441	-0.129181	1.99435	-0.127441	-0.169115	-0.151112	-0.128418
1.72981	-0.185512	-0.098534	-0.209402	-0.140981	-0.556959	1.68691	-0.13916	-0.234898	0.382345	-0.13916	-0.188562	-0.140049	-0.138672	-0.137051	-0.137074	-0.137207	-0.13768	1.90056	-0.137207	-0.176695	-0.159063	-0.138184
1.74993	-0.192308	-0.108152	-0.215301	-0.149533	-0.561905	1.57216	-0.147461	-0.244696	0.35676	-0.147461	-0.195742	-0.147938	-0.147461	-0.145439	-0.145473	-0.145508	-0.145105	1.80929	-0.145508	-0.18321	-0.165958	-0.146973
1.77004	-0.198064	-0.116587	-0.220229	-0.156996	-0.566133	1.45603	-0.155762	-0.253338	0.332081	-0.154785	-0.20196	-0.154768	-0.155273	-0.152723	-0.152767	-0.152344	-0.15163	1.72045	-0.152832	-0.188753	-0.171879	-0.154785
1.79016	-0.202936	-0.124197	-0.224235	-0.163459	-0.569754	1.33972	-0.162109	-0.260876	0.308352	-0.162109	-0.207272	-0.160631	-0.161621	-0.159	-0.159048	-0.158691	-0.157393	1.63411	-0.159668	-0.193407	-0.176903	-0.161133
1.81027	-0.206962	-0.130794	-0.227407	-0.169006	-0.572838	1.22457	-0.16748	-0.267372	0.28561	-0.166992	-0.211729	-0.165611	-0.166992	-0.164356	-0.164413	-0.164062	-0.162497	1.55048	-0.165039	-0.197248	-0.181107	-0.166504
1.83039	-0.210262	-0.136562	-0.229807	-0.173716	-0.575418	1.11202	-0.172363	-0.272886	0.263895	-0.171875	-0.215384	-0.16979	-0.170898	-0.168884	-0.168949	-0.168945	-0.16703	1.46988	-0.169434	-0.200356	-0.184561	-0.171387
1.85051	-0.212753	-0.141515	-0.231534	-0.177659	-0.577494	1.00345	-0.176758	-0.277477	0.243273	-0.17627	-0.218294	-0.173248	-0.174805	-0.172674	-0.172741	-0.172363	-0.171059	1.39269	-0.173828	-0.202801	-0.187328	-0.175781
1.87062	-0.214673	-0.145981	-0.232686	-0.1809	-0.579041	0.900112	-0.179688	-0.2812	0.223829	-0.179199	-0.220518	-0.176058	-0.178223	-0.175804	-0.175877	-0.175781	-0.174637	1.31927	-0.177246	-0.204638	-0.189468	-0.178711
1.89074	-0.216079	-0.149689	-0.233303	-0.183496	-0.580032	0.802986	-0.182129	-0.284107	0.205648	-0.182129	-0.222105	-0.178286	-0.181152	-0.17835	-0.178425	-0.178223	-0.177803	1.2499	-0.179688	-0.205931	-0.19104	-0.181641
1.91085	-0.21694	-0.152876	-0.233419	-0.185505	-0.580437	0.712776	-0.18457	-0.286243	0.188822	-0.184082	-0.223108	-0.179985	-0.183105	-0.180389	-0.180464	-0.180176	-0.180599	1.18478	-0.181641	-0.206726	-0.192097	-0.183105
1.93097	-0.217261	-0.155509	-0.233061	-0.186983	-0.580231	0.629869	-0.185547	-0.287651	0.173422	-0.185547	-0.223581	-0.18121	-0.18457	-0.181969	-0.182049	-0.181641	-0.183058	1.12397	-0.183105	-0.207075	-0.192686	-0.185059
1.95108	-0.217261	-0.1576	-0.232284	-0.187979	-0.579409	0.554356	-0.187012	-0.288383	0.159479	-0.187012	-0.223568	-0.182001	-0.185059	-0.183144	-0.183224	-0.182617	-0.185204	1.06745	-0.18457	-0.207014	-0.192852	-0.186035
1.9712	-0.216779	-0.159277	-0.231155	-0.188541	-0.577978	0.486088	-0.1875	-0.288483	0.14699	-0.187988	-0.22312	-0.182402	-0.186035	-0.183947	-0.184025	-0.183594	-0.187057	1.01507	-0.18457	-0.206587	-0.192642	-0.186523
1.99131	-0.216043	-0.16063	-0.229722	-0.18871	-0.575964	0.424721	-0.187988	-0.288002	0.135904	-0.187988	-0.222282	-0.182444	-0.186035	-0.18441	-0.184484	-0.184082	-0.188622	0.966606	-0.185059	-0.205824	-0.192091	-0.187012
2.01143	-0.214933	-0.161577	-0.228004	-0.188523	-0.573397	0.369789	-0.187988	-0.287006	0.126131	-0.187988	-0.2211	-0.182165	-0.185547	-0.184549	-0.184624	-0.18457	-0.189901	0.921782	-0.185059	-0.20476	-0.191229	-0.186523
2.03154	-0.213552	-0.162265	-0.22602	-0.188014	-0.570307	0.320766	-0.1875	-0.285561	0.11754	-0.187012	-0.219618	-0.181601	-0.185547	-0.184391	-0.184464	-0.184082	-0.190895	0.88026	-0.185059	-0.203421	-0.190096	-0.186035
2.05166	-0.211763	-0.16272	-0.223812	-0.187216	-0.566732	0.27709	-0.1875	-0.283741	0.109991	-0.186523	-0.21789	-0.180788	-0.185059	-0.183949	-0.184021	-0.183594	-0.191597	0.841703	-0.184082	-0.201843	-0.188713	-0.185547
2.07177	-0.210189	-0.162935	-0.221375	-0.186157	-0.562712	0.238232	-0.186035	-0.281616	0.103319	-0.186035	-0.215956	-0.179754	-0.183594	-0.183243	-0.183313	-0.183105	-0.192007	0.805767	-0.183594	-0.200056	-0.187115	-0.184082
2.09189	-0.208172	-0.162774	-0.218769	-0.184866	-0.558277	0.20369	-0.185059	-0.279263	0.0973759	-0.18457	-0.213861	-0.178534	-0.182129	-0.182289	-0.18236	-0.182129	-0.192125	0.772129	-0.182129	-0.19808	-0.185326	-0.183105
2.112	-0.205982	-0.162418	-0.21603	-0.18337	-0.553461	0.173023	-0.183594	-0.276737	0.0920258	-0.183594	-0.211645	-0.177156	-0.181152	-0.181107	-0.181175	-0.180664	-0.191956	0.74049	-0.180664	-0.195953	-0.183371	-0.181641
2.13212	-0.203648	-0.161919	-0.213162	-0.181694	-0.548288	0.145847	-0.182617	-0.274099	0.0871525	-0.181641	-0.209341	-0.175648	-0.179688	-0.17971	-0.179779	-0.179199	-0.191515	0.710596	-0.179688	-0.193697	-0.181278	-0.179688
2.15223	-0.201209	-0.161207	-0.210184	-0.17986	-0.542795	0.12183	-0.180664	-0.271389	0.0826607	-0.179688	-0.206976	-0.174028	-0.178223	-0.178123	-0.178188	-0.177734	-0.190815	0.682217	-0.177734	-0.191336	-0.179064	-0.177734
2.17235	-0.198603	-0.160271	-0.207102	-0.177889	-0.537001	0.100685	-0.178711	-0.268641	0.0784912	-0.178223	-0.204576	-0.172312	-0.17627	-0.176361	-0.176422	-0.17627	-0.189884	0.655163	-0.176758	-0.188894	-0.176756	-0.175781
2.19246	-0.195967	-0.15927	-0.203938	-0.175799	-0.530933	0.0821629	-0.17627	-0.265871	0.0745945	-0.17627	-0.202158	-0.170513	-0.173828	-0.174435	-0.174498	-0.174316	-0.188744	0.629272	-0.174805	-0.186396	-0.174374	-0.173828
2.21258	-0.193254	-0.158081	-0.200697	-0.173602	-0.524618	0.0660419	-0.174805	-0.263086	0.0709476	-0.174316	-0.199726	-0.16864	-0.171875	-0.172367	-0.172428	-0.172363	-0.187412	0.604416	-0.172363	-0.183847	-0.171928	-0.171875
2.2327	-0.190391	-0.156731	-0.197427	-0.171314	-0.51808	0.0521202	-0.172363	-0.260302	0.0675297	-0.171387	-0.197294	-0.166695	-0.169922	-0.170174	-0.170233	-0.169434	-0.185921	0.580484	-0.17041	-0.181271	-0.169436	-0.169434
2.25281	-0.187555	-0.155449	-0.194132	-0.168947	-0.511343	0.0402012	-0.17041	-0.257511	0.0643272	-0.169434	-0.19486	-0.164686	-0.167969	-0.167866	-0.167927	-0.16748	-0.184286	0.557388	-0.168457	-0.178671	-0.166908	-0.166992
2.27293	-0.184618	-0.153919	-0.190801	-0.166516	-0.504431	0.0301037	-0.168457	-0.254719	0.0613365	-0.16748	-0.192434	-0.162619	-0.165039	-0.165466	-0.165524	-0.165039	-0.182528	0.535053	-0.166504	-0.176054	-0.164351	-0.164551
2.29304	-0.181631	-0.152331	-0.187458	-0.164036	-0.497366	0.0216446	-0.165527	-0.251926	0.0585442	-0.164551	-0.190014	-0.160494	-0.163086	-0.162987	-0.163044	-0.163086	-0.180656	0.513416	-0.164551	-0.173428	-0.16177	-0.162598
2.31316	-0.178641	-0.150714	-0.184089	-0.161518	-0.490177	0.0146427	-0.163086	-0.24913	0.0559444	-0.162598	-0.187597	-0.158327	-0.160645	-0.160442	-0.1605	-0.159668	-0.178688	0.492428	-0.161621	-0.170799	-0.159174	-0.159668
2.33327	-0.175617	-0.149052	-0.18071	-0.15897	-0.482887	0.00893021	-0.160156	-0.246338	0.0535221	-0.160156	-0.18519	-0.156116	-0.158203	-0.157852	-0.157907	-0.157715	-0.17663	0.472038	-0.15918	-0.168165	-0.15657	-0.157227
2.35339	-0.172573	-0.147242	-0.177345	-0.156401	-0.475521	0.00433731	-0.158203	-0.243546	0.0512695	-0.156738	-0.182791	-0.153875	-0.155762	-0.155226	-0.155283	-0.154785	-0.174488	0.452204	-0.156738	-0.165537	-0.153961	-0.154785
2.3735	-0.169548	-0.145631	-0.174004	-0.153815	-0.468103	0.000709534	-0.154785	-0.240761	0.0491772	-0.154297	-0.180407	-0.151611	-0.153809	-0.15258	-0.152637	-0.151855	-0.172266	0.432877	-0.154297	-0.162914	-0.151356	-0.151855
2.39362	-0.166567	-0.143768	-0.170691	-0.151222	-0.460653	-0.0021019	-0.152344	-0.237984	0.0472336	-0.152344	-0.178036	-0.149336	-0.150879	-0.149931	-0.149986	-0.149902	-0.169971	0.414009	-0.151855	-0.160307	-0.148758	-0.149414
2.41373	-0.163572	-0.142019	-0.167397	-0.148628	-0.453197	-0.00422668	-0.149902	-0.235214	0.0454311	-0.149414	-0.17568	-0.147053	-0.148438	-0.147285	-0.147341	-0.146484	-0.167604	0.395554	-0.149414	-0.157715	-0.146172	-0.146484
2.43385	-0.160567	-0.14009	-0.164122	-0.146038	-0.445757	-0.0057869	-0.146973	-0.232456	0.0437679	-0.146973	-0.173342	-0.144766	-0.145508	-0.144657	-0.144714	-0.144531	-0.165176	0.377459	-0.146484	-0.155149	-0.14361	-0.144531
2.45396	-0.157611	-0.138308	-0.160866	-0.143456	-0.438349	-0.00689507	-0.144531	-0.229706	0.0422344	-0.14502	-0.171019	-0.142488	-0.143066	-0.142056	-0.142111	-0.14209	-0.162697	0.359669	-0.143555	-0.152609	-0.141071	-0.141113
2.47408	-0.154647	-0.136314	-0.157639	-0.140886	-0.430986	-0.00763702	-0.14209	-0.226959	0.0408306	-0.142578	-0.168718	-0.140223	-0.140137	-0.139484	-0.139542	-0.138672	-0.16017	0.342136	-0.140625	-0.150099	-0.138557	-0.13916
2.49419	-0.151743	-0.134388	-0.154462	-0.138334	-0.423685	-0.00810623	-0.139648	-0.224216	0.0395508	-0.139648	-0.166437	-0.137974	-0.138184	-0.136955	-0.137012	-0.13623	-0.15761	0.32481	-0.138184	-0.147619	-0.136082	-0.136719
2.51431	-0.148879	-0.132344	-0.151332	-0.135805	-0.416462	-0.00836372	-0.137207	-0.221478	0.0383949	-0.137207	-0.164171	-0.13574	-0.135742	-0.13447	-0.134529	-0.134277	-0.155027	0.307655	-0.135742	-0.145172	-0.133636	-0.134277
2.53442	-0.146068	-0.130478	-0.148249	-0.133305	-0.409323	-0.00848007	-0.134277	-0.218737	0.0373592	-0.134766	-0.161926	-0.133528	-0.133301	-0.132032	-0.132093	-0.131836	-0.152435	0.290642	-0.133301	-0.142759	-0.131226	-0.131836
2.55454	-0.143256	-0.128443	-0.145208	-0.130835	-0.402281	-0.00849724	-0.132812	-0.215992	0.0364323	-0.132324	-0.1597	-0.131342	-0.130859	-0.129646	-0.129704	-0.129395	-0.149845	0.273743	-0.130859	-0.140381	-0.128853	-0.129395
2.57466	-0.140445	-0.126508	-0.1422	-0.128396	-0.395334	-0.008461	-0.130371	-0.213242	0.0356159	-0.129883	-0.157486	-0.129173	-0.128906	-0.127306	-0.127367	-0.126953	-0.14727	0.25696	-0.12793	-0.138033	-0.126516	-0.126953
2.59477	-0.1377	-0.124703	-0.13924	-0.125987	-0.388502	-0.00840759	-0.127441	-0.210487	0.0348911	-0.127441	-0.155293	-0.127028	-0.126465	-0.125015	-0.125078	-0.124512	-0.144714	0.240299	-0.125488	-0.135723	-0.124214	-0.125
2.61489	-0.134918	-0.122742	-0.136319	-0.123609	-0.381781	-0.00836182	-0.125488	-0.207729	0.0342579	-0.125	-0.153112	-0.124907	-0.124023	-0.122776	-0.122833	-0.12207	-0.142187	0.223785	-0.123047	-0.133442	-0.121952	-0.122559
2.635	-0.132334	-0.12086	-0.133473	-0.121262	-0.375175	-0.00835037	-0.123047	-0.204966	0.0336895	-0.122559	-0.150949	-0.122808	-0.121582	-0.120581	-0.12064	-0.120117	-0.139698	0.207458	-0.121094	-0.131197	-0.119726	-0.120117
2.65512	-0.129708	-0.118976	-0.130695	-0.11895	-0.368689	-0.0083847	-0.121094	-0.202204	0.0331783	-0.121094	-0.1488	-0.120733	-0.119629	-0.118431	-0.118492	-0.118164	-0.137251	0.19136	-0.118164	-0.128984	-0.117538	-0.117676
2.67523	-0.12715	-0.117002	-0.127969	-0.116677	-0.362328	-0.00848389	-0.118652	-0.199448	0.0327091	-0.118652	-0.146666	-0.118685	-0.117676	-0.116322	-0.116383	-0.116211	-0.134848	0.175552	-0.116699	-0.126806	-0.115389	-0.115723
2.69535	-0.124652	-0.115134	-0.125277	-0.114446	-0.356089	-0.00865555	-0.116211	-0.196701	0.0322666	-0.116699	-0.144547	-0.116655	-0.114746	-0.114254	-0.114313	-0.114258	-0.132488	0.160086	-0.114746	-0.124662	-0.113277	-0.113281
2.71546	-0.122132	-0.113283	-0.122631	-0.112259	-0.349972	-0.0089035	-0.114258	-0.19397	0.0318298	-0.114258	-0.142443	-0.114653	-0.112793	-0.112221	-0.112282	-0.112305	-0.130177	0.145031	-0.111816	-0.122545	-0.111204	-0.111816
2.73558	-0.119675	-0.111397	-0.120024	-0.110113	-0.343983	-0.00923347	-0.111816	-0.191257	0.0313892	-0.111816	-0.140354	-0.112677	-0.111328	-0.110226	-0.110287	-0.109863	-0.127911	0.130447	-0.109863	-0.120462	-0.109167	-0.109863
2.75569	-0.117311	-0.109601	-0.117478	-0.108006	-0.338121	-0.00964737	-0.109863	-0.188568	0.0309277	-0.109863	-0.138283	-0.110725	-0.108887	-0.108263	-0.108322	-0.10791	-0.12569	0.116392	-0.10791	-0.118408	-0.107166	-0.107422
2.77581	-0.114695	-0.107897	-0.115012	-0.105936	-0.332388	-0.0101471	-0.10791	-0.185913	0.0304413	-0.10791	-0.136229	-0.108801	-0.107422	-0.106331	-0.106394	-0.105957	-0.12352	0.102917	-0.105957	-0.116385	-0.105206	-0.105469
2.79592	-0.112607	-0.10601	-0.112617	-0.103905	-0.32678	-0.0107269	-0.105469	-0.183289	0.0299168	-0.105469	-0.134188	-0.106903	-0.104492	-0.104431	-0.10449	-0.104004	-0.121391	0.0900631	-0.104004	-0.114389	-0.103277	-0.103516
2.81604	-0.110318	-0.10427	-0.110269	-0.101913	-0.321299	-0.0113869	-0.103516	-0.180698	0.0293446	-0.104004	-0.132168	-0.105032	-0.103027	-0.102558	-0.102615	-0.102539	-0.119305	0.0778675	-0.102051	-0.112421	-0.101383	-0.102051
2.83615	-0.108098	-0.102532	-0.107951	-0.099963	-0.315947	-0.0121155	-0.102051	-0.17815	0.0287304	-0.102051	-0.130163	-0.103186	-0.101074	-0.100712	-0.100773	-0.100586	-0.11726	0.0663528	-0.100098	-0.110479	-0.0995255	-0.100098
2.85627	-0.105888	-0.100745	-0.105677	-0.098052	-0.310717	-0.0129089	-0.0996094	-0.175636	0.0280704	-0.0996094	-0.128172	-0.101364	-0.0991211	-0.0988922	-0.0989494	-0.0991211	-0.115253	0.0555382	-0.0981445	-0.108566	-0.0976982	-0.0981445
2.87638	-0.103747	-0.099011	-0.103444	-0.096179	-0.305609	-0.0137577	-0.0981445	-0.173161	0.0273609	-0.0976562	-0.1262	-0.0995655	-0.0976562	-0.0970936	-0.0971527	-0.097168	-0.113287	0.0454292	-0.0961914	-0.10668	-0.0959091	-0.0966797
2.8965	-0.101634	-0.097266	-0.101268	-0.094346	-0.300623	-0.0146523	-0.0961914	-0.170727	0.0266113	-0.0961914	-0.124237	-0.0977955	-0.0957031	-0.0953197	-0.0953789	-0.0947266	-0.111355	0.036026	-0.0942383	-0.104818	-0.0941563	-0.0947266
2.91661	-0.099603	-0.095579	-0.099174	-0.092552	-0.295753	-0.015583	-0.0942383	-0.168329	0.0258198	-0.0942383	-0.12229	-0.0960445	-0.09375	-0.0935688	-0.0936279	-0.09375	-0.109455	0.0273209	-0.0922852	-0.102982	-0.0924339	-0.0932617
2.93673	-0.097626	-0.093921	-0.097134	-0.090797	-0.290997	-0.0165405	-0.0922852	-0.16597	0.0249958	-0.0917969	-0.120354	-0.0943146	-0.0922852	-0.0918388	-0.0918999	-0.0913086	-0.10759	0.0192986	-0.0908203	-0.101173	-0.0907478	-0.0913086
2.95685	-0.09565	-0.092177	-0.095136	-0.089082	-0.28635	-0.0175114	-0.090332	-0.163643	0.0241413	-0.0908203	-0.118429	-0.0926056	-0.0908203	-0.0901318	-0.0901909	-0.0898438	-0.105747	0.0119381	-0.0893555	-0.0993919	-0.0890961	-0.0893555
2.97696	-0.093665	-0.090638	-0.093162	-0.087406	-0.281809	-0.0184898	-0.0888672	-0.16135	0.0232639	-0.0888672	-0.116514	-0.0909176	-0.0888672	-0.0884476	-0.0885067	-0.0883789	-0.103935	0.00521469	-0.0874023	-0.0976353	-0.0874767	-0.0878906
2.99708	-0.091811	-0.089016	-0.091222	-0.085769	-0.277365	-0.0194626	-0.0874023	-0.159086	0.0223675	-0.0869141	-0.114611	-0.0892467	-0.0874023	-0.0867825	-0.0868454	-0.0864258	-0.102146	-0.000904083	-0.0859375	-0.0959053	-0.0858917	-0.0864258
3.01719	-0.089953	-0.08739	-0.089319	-0.084167	-0.273024	-0.0204201	-0.0859375	-0.156853	0.0214577	-0.0849609	-0.112717	-0.087595	-0.0859375	-0.085144	-0.0852032	-0.0844727	-0.10038	-0.00644302	-0.0839844	-0.0942001	-0.0843372	-0.0849609
3.03731	-0.088139	-0.085814	-0.087478	-0.082598	-0.268772	-0.0213528	-0.0839844	-0.154648	0.0205402	-0.0830078	-0.110832	-0.0859642	-0.0839844	-0.0835266	-0.0835896	-0.0834961	-0.0986366	-0.0114403	-0.0825195	-0.0925198	-0.0828133	-0.0839844
3.05742	-0.086371	-0.084365	-0.08571	-0.081061	-0.264612	-0.0222549	-0.0820312	-0.152466	0.0196171	-0.0825195	-0.108959	-0.0843506	-0.0825195	-0.081934	-0.0819969	-0.0820312	-0.0969105	-0.015934	-0.0805664	-0.0908604	-0.0813217	-0.0820312
3.07754	-0.084248	-0.082907	-0.083992	-0.079554	-0.260532	-0.0231209	-0.0810547	-0.150311	0.0186901	-0.0805664	-0.107098	-0.0827541	-0.0810547	-0.080368	-0.0804329	-0.0800781	-0.0951996	-0.0199566	-0.0800781	-0.0892239	-0.0798569	-0.0805664
3.09765	-0.082963	-0.081446	-0.082288	-0.078077	-0.256536	-0.023941	-0.0791016	-0.148176	0.0177631	-0.0795898	-0.105251	-0.0811806	-0.0795898	-0.0788307	-0.0788975	-0.078125	-0.0935097	-0.0235462	-0.078125	-0.0876141	-0.0784149	-0.0786133
3.11777	-0.081291	-0.08003	-0.080622	-0.076635	-0.252619	-0.0247135	-0.0786133	-0.146063	0.01684	-0.0776367	-0.103415	-0.079628	-0.078125	-0.0773239	-0.0773907	-0.0771484	-0.0918331	-0.0267353	-0.0761719	-0.0860176	-0.0770016	-0.078125
3.13788	-0.079692	-0.078582	-0.078982	-0.075231	-0.248772	-0.0254402	-0.0766602	-0.14397	0.0159206	-0.0766602	-0.101595	-0.0780964	-0.0771484	-0.0758457	-0.0759125	-0.0756836	-0.0901699	-0.0295658	-0.0751953	-0.084444	-0.0756073	-0.0761719
3.158	-0.078073	-0.077127	-0.07739	-0.073863	-0.245001	-0.0261078	-0.0751953	-0.141893	0.0150089	-0.074707	-0.0997906	-0.0765858	-0.0751953	-0.074398	-0.0744629	-0.0737305	-0.0885201	-0.0320683	-0.0737305	-0.0828896	-0.0742302	-0.0751953
3.17811	-0.076517	-0.075753	-0.075837	-0.072529	-0.241293	-0.0267181	-0.0737305	-0.139835	0.014101	-0.0737305	-0.0979977	-0.0750942	-0.0742188	-0.0729809	-0.0730495	-0.0727539	-0.0868816	-0.0342751	-0.0722656	-0.0813503	-0.072876	-0.0737305
3.19823	-0.075027	-0.074379	-0.074335	-0.071224	-0.23765	-0.0272751	-0.0722656	-0.137791	0.0132046	-0.0722656	-0.0962238	-0.0736275	-0.0722656	-0.0715981	-0.0716648	-0.0712891	-0.0852547	-0.0362206	-0.0717773	-0.0798283	-0.0715351	-0.0727539
3.21834	-0.07358	-0.073027	-0.072876	-0.069946	-0.23407	-0.0277786	-0.0712891	-0.135759	0.0123138	-0.0708008	-0.0944691	-0.0721874	-0.0712891	-0.0702477	-0.0703163	-0.0703125	-0.0836411	-0.0379314	-0.0698242	-0.0783195	-0.0702095	-0.0717773
3.23846	-0.072162	-0.071507	-0.07145	-0.068693	-0.230547	-0.028223	-0.0703125	-0.133739	0.0114307	-0.0693359	-0.0927296	-0.0707607	-0.0698242	-0.0689297	-0.0689983	-0.0683594	-0.0820389	-0.0394344	-0.0688477	-0.0768261	-0.0688972	-0.0698242
3.25857	-0.07071	-0.070308	-0.070053	-0.067464	-0.227081	-0.0286179	-0.0693359	-0.131733	0.0105553	-0.0683594	-0.0910091	-0.0693626	-0.0683594	-0.0676422	-0.0677109	-0.0673828	-0.0804424	-0.0407562	-0.0668945	-0.0753517	-0.0675983	-0.0688477
3.27869	-0.069356	-0.069026	-0.068668	-0.06626	-0.223669	-0.0289574	-0.0673828	-0.12973	0.00969124	-0.0668945	-0.089304	-0.0679836	-0.0673828	-0.0663853	-0.0664558	-0.0668945	-0.0788593	-0.0419159	-0.065918	-0.0738888	-0.0663109	-0.0678711
3.29881	-0.067821	-0.067766	-0.067317	-0.065081	-0.220308	-0.029253	-0.0664062	-0.127743	0.00883484	-0.065918	-0.087616	-0.0666237	-0.0664062	-0.0651627	-0.0652313	-0.0649414	-0.0772858	-0.0429382	-0.0649414	-0.072443	-0.0650368	-0.0664062
3.31892	-0.066669	-0.066558	-0.066006	-0.063931	-0.216997	-0.0294991	-0.0654297	-0.125761	0.00798607	-0.0644531	-0.0859432	-0.0652866	-0.0644531	-0.0639648	-0.0640392	-0.0639648	-0.0757236	-0.0438385	-0.0634766	-0.0710163	-0.0637722	-0.0654297
3.33904	-0.065383	-0.065391	-0.064751	-0.06281	-0.21373	-0.0297108	-0.0639648	-0.123785	0.00714874	-0.0629883	-0.0842915	-0.0639706	-0.0634766	-0.0627995	-0.0628719	-0.0620117	-0.074173	-0.044632	-0.0625	-0.0696011	-0.0625191	-0.0634766
3.35915	-0.064129	-0.064275	-0.063528	-0.061717	-0.210508	-0.0298767	-0.0629883	-0.121819	0.00631905	-0.0625	-0.082655	-0.0626717	-0.0625	-0.0616589	-0.0617332	-0.0610352	-0.0726318	-0.0453358	-0.0615234	-0.0682087	-0.0612812	-0.0629883
3.37927	-0.062935	-0.063141	-0.062335	-0.06065	-0.207331	-0.0300179	-0.0620117	-0.119858	0.0055027	-0.0610352	-0.0810375	-0.0613937	-0.0610352	-0.0605469	-0.0606174	-0.0605469	-0.071104	-0.0459652	-0.0600586	-0.0668297	-0.0600548	-0.0620117
3.39938	-0.06164	-0.061933	-0.061154	-0.059607	-0.204189	-0.0301304	-0.0615234	-0.117908	0.00469589	-0.0600586	-0.0794373	-0.0601368	-0.0605469	-0.0594559	-0.0595284	-0.059082	-0.0695877	-0.046524	-0.0595703	-0.0654736	-0.0588455	-0.0605469
3.4195	-0.060536	-0.060846	-0.059987	-0.058584	-0.20109	-0.0302181	-0.0595703	-0.115961	0.00390053	-0.0585938	-0.0778522	-0.058897	-0.059082	-0.0583916	-0.058466	-0.0581055	-0.0680847	-0.0470276	-0.0576172	-0.0641384	-0.0576477	-0.059082
3.43961	-0.059362	-0.059699	-0.058837	-0.057581	-0.198027	-0.0302868	-0.0585938	-0.114025	0.00311852	-0.0581055	-0.0762882	-0.0576763	-0.0576172	-0.0573463	-0.0574226	-0.0571289	-0.0665951	-0.0474777	-0.0571289	-0.0628242	-0.056469	-0.0581055
3.45973	-0.058234	-0.058646	-0.057737	-0.056598	-0.195002	-0.030344	-0.0576172	-0.112099	0.00235558	-0.0566406	-0.0747433	-0.0564785	-0.0571289	-0.0563259	-0.0564003	-0.0556641	-0.0651207	-0.047884	-0.0561523	-0.061533	-0.0553055	-0.0571289
3.47984	-0.057146	-0.057597	-0.056686	-0.055634	-0.192011	-0.0303898	-0.0571289	-0.110182	0.00160408	-0.0556641	-0.0732155	-0.0552959	-0.0561523	-0.0553246	-0.0554008	-0.0551758	-0.0636597	-0.0482521	-0.0551758	-0.0602646	-0.0541611	-0.0556641
3.49996	-0.056157	-0.056558	-0.055662	-0.054693	-0.189058	-0.0304298	-0.0561523	-0.108273	0.000873566	-0.0546875	-0.0717106	-0.0541363	-0.0551758	-0.0543442	-0.0544186	-0.0541992	-0.0622177	-0.0485859	-0.0541992	-0.0590191	-0.0530357	-0.0546875
3.52007	-0.055059	-0.055489	-0.054654	-0.053773	-0.186136	-0.0304718	-0.0546875	-0.106377	0.000164032	-0.0537109	-0.0702229	-0.0529995	-0.0541992	-0.0533829	-0.0534592	-0.0532227	-0.060791	-0.048893	-0.0522461	-0.0577984	-0.0519333	-0.0532227
3.54019	-0.053978	-0.054431	-0.053651	-0.052874	-0.18325	-0.0305119	-0.0541992	-0.104492	-0.000526428	-0.0522461	-0.0687561	-0.0518818	-0.0532227	-0.0524387	-0.0525169	-0.0522461	-0.0593834	-0.0491753	-0.0517578	-0.0565968	-0.0508461	-0.0522461
3.5603	-0.052995	-0.053436	-0.052666	-0.051994	-0.180395	-0.0305557	-0.0532227	-0.102617	-0.00119019	-0.0512695	-0.0673122	-0.050787	-0.0517578	-0.0515156	-0.05159	-0.0517578	-0.057991	-0.0494308	-0.0512695	-0.0554237	-0.0497818	-0.0512695
3.58042	-0.052051	-0.052408	-0.051687	-0.051133	-0.177574	-0.0306072	-0.0522461	-0.100756	-0.00182533	-0.0512695	-0.0658913	-0.049715	-0.0507812	-0.0506077	-0.0506821	-0.0507812	-0.0566216	-0.0496674	-0.0493164	-0.0542698	-0.0487385	-0.0507812
3.60053	-0.051072	-0.051447	-0.050746	-0.05029	-0.174786	-0.0306664	-0.0512695	-0.0989113	-0.00243568	-0.050293	-0.0644932	-0.048666	-0.050293	-0.0497208	-0.0497971	-0.0493164	-0.0552673	-0.0498829	-0.0493164	-0.0531406	-0.0477161	-0.0493164
3.62065	-0.050136	-0.050584	-0.049861	-0.049466	-0.172026	-0.030735	-0.0507812	-0.0970764	-0.00301552	-0.0493164	-0.0631161	-0.0476398	-0.0493164	-0.0488529	-0.0489273	-0.0483398	-0.0539379	-0.0500889	-0.0488281	-0.0520325	-0.0467148	-0.0483398
3.64076	-0.049176	-0.049698	-0.048998	-0.048658	-0.169298	-0.0308113	-0.0498047	-0.0952549	-0.00356102	-0.0478516	-0.0617657	-0.0466423	-0.0483398	-0.0480003	-0.0480728	-0.0483398	-0.0526276	-0.0502777	-0.0473633	-0.0509434	-0.0457325	-0.0473633
3.66088	-0.048296	-0.048799	-0.048152	-0.047866	-0.166578	-0.0308762	-0.0488281	-0.0934486	-0.00407219	-0.0473633	-0.0604439	-0.0456676	-0.0478516	-0.0471573	-0.0472336	-0.046875	-0.051342	-0.0504608	-0.046875	-0.0498772	-0.0447731	-0.046875
3.681	-0.047417	-0.047977	-0.047301	-0.047091	-0.163853	-0.03092	-0.0473633	-0.0916538	-0.00454521	-0.0463867	-0.0591526	-0.0447197	-0.0463867	-0.0463257	-0.0463982	-0.0458984	-0.0500813	-0.050642	-0.0458984	-0.0488338	-0.0438309	-0.0458984
3.70111	-0.046541	-0.047086	-0.046454	-0.046332	-0.161131	-0.0309486	-0.0473633	-0.0898762	-0.00498581	-0.0454102	-0.0578938	-0.0437984	-0.0458984	-0.0455017	-0.0455761	-0.0454102	-0.0488472	-0.050827	-0.0449219	-0.0478115	-0.0429115	-0.0449219
3.72123	-0.045704	-0.046249	-0.045615	-0.045591	-0.158411	-0.0309601	-0.0458984	-0.0881157	-0.00539398	-0.0444336	-0.0566692	-0.0429058	-0.0449219	-0.0446854	-0.0447617	-0.0449219	-0.0476418	-0.0510139	-0.0439453	-0.0468121	-0.0420132	-0.0439453
3.74134	-0.044808	-0.045356	-0.044814	-0.044866	-0.155708	-0.0309715	-0.0458984	-0.0863724	-0.00576973	-0.043457	-0.0554829	-0.0420437	-0.0439453	-0.0438805	-0.0439548	-0.0439453	-0.0464668	-0.0512047	-0.0429688	-0.0458317	-0.0411358	-0.0429688
3.76146	-0.044132	-0.04462	-0.044061	-0.044155	-0.153015	-0.0309792	-0.0439453	-0.0846481	-0.00611496	-0.0429688	-0.0543308	-0.0412102	-0.043457	-0.0430832	-0.0431595	-0.0424805	-0.0453167	-0.0513992	-0.0429688	-0.0448704	-0.0402737	-0.0419922
3.78157	-0.04331	-0.043814	-0.043347	-0.043458	-0.150339	-0.0309925	-0.0439453	-0.0829449	-0.0064373	-0.0424805	-0.0532169	-0.0404034	-0.0429688	-0.0422993	-0.0423737	-0.0419922	-0.0441971	-0.0515938	-0.0419922	-0.0439243	-0.0394325	-0.0415039
3.80169	-0.042577	-0.043008	-0.042579	-0.042774	-0.147684	-0.0310116	-0.0429688	-0.0812645	-0.00673485	-0.0415039	-0.0521393	-0.0396233	-0.0424805	-0.041523	-0.0415974	-0.0415039	-0.0431042	-0.0517883	-0.0415039	-0.0429974	-0.0386124	-0.0405273
3.8218	-0.041935	-0.042204	-0.041849	-0.042102	-0.145044	-0.0310364	-0.0419922	-0.0796051	-0.00701332	-0.0405273	-0.0510979	-0.0388737	-0.0415039	-0.0407562	-0.0408325	-0.0405273	-0.042038	-0.0519753	-0.0405273	-0.0420837	-0.0378075	-0.0395508
3.84192	-0.041162	-0.041478	-0.041162	-0.041445	-0.142431	-0.0310764	-0.0415039	-0.0779686	-0.00726891	-0.0400391	-0.0500908	-0.0381489	-0.0405273	-0.0400009	-0.0400753	-0.0395508	-0.0409966	-0.0521507	-0.0395508	-0.0411892	-0.0370216	-0.0390625
3.86203	-0.040393	-0.040699	-0.040485	-0.040801	-0.139839	-0.031126	-0.0410156	-0.0763588	-0.00750923	-0.0390625	-0.0491199	-0.037447	-0.0400391	-0.039257	-0.0393314	-0.0390625	-0.0399818	-0.0523071	-0.0385742	-0.0403118	-0.036253	-0.0380859
3.88215	-0.0396	-0.039809	-0.039822	-0.04017	-0.137274	-0.0311871	-0.0400391	-0.0747681	-0.0077343	-0.0385742	-0.0481815	-0.036768	-0.0395508	-0.0385227	-0.0385952	-0.0380859	-0.0389881	-0.0524426	-0.0385742	-0.0394497	-0.0355034	-0.0375977
3.90226	-0.038979	-0.039201	-0.039175	-0.039553	-0.134737	-0.0312576	-0.0390625	-0.0732021	-0.00794411	-0.0375977	-0.0472736	-0.036108	-0.0385742	-0.0377998	-0.0378723	-0.0375977	-0.0380173	-0.0525436	-0.0375977	-0.0386066	-0.0347748	-0.0366211
3.92238	-0.038296	-0.038569	-0.03852	-0.03895	-0.132223	-0.0313416	-0.0380859	-0.0716667	-0.00814629	-0.0371094	-0.0463943	-0.0354671	-0.0380859	-0.0370884	-0.037159	-0.0371094	-0.0370674	-0.0526085	-0.0366211	-0.0377827	-0.0340652	-0.0361328
3.94249	-0.037682	-0.037913	-0.037867	-0.03836	-0.12974	-0.0314236	-0.0375977	-0.0701561	-0.00834084	-0.0366211	-0.0455437	-0.0348454	-0.0375977	-0.0363884	-0.0364571	-0.0361328	-0.0361443	-0.0526257	-0.0366211	-0.0369759	-0.0333748	-0.0351562
3.96261	-0.037068	-0.037302	-0.037239	-0.037781	-0.127285	-0.0315151	-0.0371094	-0.0686722	-0.00852394	-0.0356445	-0.0447216	-0.0342426	-0.0371094	-0.0357018	-0.0357704	-0.0356445	-0.0352364	-0.0525932	-0.0361328	-0.0361938	-0.0327072	-0.0351562
3.98272	-0.036242	-0.036676	-0.036651	-0.037213	-0.124861	-0.031601	-0.0361328	-0.067215	-0.00870323	-0.034668	-0.0439224	-0.0336514	-0.0361328	-0.0350304	-0.0350952	-0.034668	-0.0343533	-0.0525093	-0.0351562	-0.0354328	-0.0320587	-0.0341797
4.00284	-0.035782	-0.036004	-0.03608	-0.036656	-0.122469	-0.031683	-0.0356445	-0.0657845	-0.00887489	-0.034668	-0.0431442	-0.0330753	-0.0361328	-0.0343685	-0.0344353	-0.0341797	-0.033493	-0.0523624	-0.034668	-0.0346928	-0.0314331	-0.0332031
4.02295	-0.035135	-0.035443	-0.035517	-0.036108	-0.120115	-0.0317574	-0.034668	-0.0643826	-0.00904465	-0.0336914	-0.0423908	-0.0325108	-0.0351562	-0.0337257	-0.0337906	-0.0332031	-0.0326538	-0.0521584	-0.0341797	-0.0339794	-0.0308266	-0.0332031
			0

## Sheet: training_MAE
MAE	Channel	7net-ompa	7net-ompa-omol	7net-Omni
Energy MAE (eV/atom)	MPA	0.008408	0.010444	0.010848
	OMat24	0.015913	0.016306	0.016617
Force MAE (eV/Å)	MPA	0.036558	0.03207	0.033685
	OMat24	0.08016	0.075721	0.077679
Stress MAE (kbar)	MPA	3.65986	3.65368	3.60888
	OMat24	6.73381	6.66282	6.71005

## Sheet: single_GB
name	DFT (PBE, meV/Å2)	7net-Omni.mpa	7net-Omni.omat	7net-Omni.matpes	UMA.omat	DPA.mp	DPA.omat	7net-ompa.mpa	7net-ompa.omat	eSEN[oam]	eSEN[omat]	ORB[mpa]	ORB[omat]	NequIP[oam]	GRACE[oam]	GRACE[omat]	MACE[mpa]	MACE[omat]
mp-91_3_1.1.1_60.0_1.1.1	139.882	156.129	161.766	159.692	147.577	126.714	140.891	157.652	157.903	147.162	148.352	156.885	151.893	154.84	147.691	148.23	159.99	160.18
mp-129_5_1.0.0_36.87_1.0.0	151.769	156.704	162.16	163.092	149.816	156.461	152.125	153.786	156.899	153.995	153.489	152.344	159.938	158.855	150.899	149.024	159.995	166.3
mp-129_3_1.1.1_60.0_1.1.1	108.787	124.284	127.541	126.757	117.83	116.058	113.562	123.53	123.798	117.827	118.49	127.529	121.04	124.441	122.2	121.9	131.279	127.173
mp-70_9_1.1.0_38.94_2.-2.-1	2.66954	1.68946	1.07602	1.62052	0.87674	0.437066	1.09952	2.02975	1.98573	2.54392	2.22024	2.05164	-0.05334	-1.22075	1.37876	0.981158	1.92273	0.613369
mp-70_3_1.1.1_60.0_1.1.1	2.97038	1.86827	0.034357	1.73922	-0.94964	0.92262	1.97353	2.63145	2.58262	2.34034	2.3501	2.49229	-0.25087	0.366605	2.08494	1.55624	-0.67676	0.762349
mp-122_5_1.0.0_36.87_1.0.0	17.4403	8.19315	7.31321	9.20219	17.0423	11.7276	10.0105	14.1092	14.0584	12.8125	14.1699	14.6581	14.7667	10.4308	15.0514	14.1312	17.4569	3.90745
mp-122_7_1.1.1_38.21_1.1.1	15.8727	12.2577	12.0691	12.2937	13.4392	12.0792	11.9835	12.6707	12.5891	13.8466	14.3562	12.188	12.5519	12.9273	13.0152	12.7924	14.1982	12.4527
mp-13_9_1.1.0_38.94_2.-2.-1	109.444	101.059	109.578	116.783	105.144	96.2358	111.676	115.65	116.76	98.1645	104.891	108.634	112.16	102.374	101.231	102.885	116.597	119.947
mp-13_5_1.0.0_36.87_1.0.0	139.958	127.556	136.831	143.854	137.501	120.262	138.649	145.689	147.754	133.909	135.213	127.831	138.434	131.383	129.364	130.063	149.598	148.637
mp-13_9_1.1.0_38.94_1.1.0	60.5152	57.543	62.03	65.4085	57.2255	52.9264	59.9437	65.5619	65.7105	57.0285	57.7017	56.8568	59.5402	55.0224	56.2567	57.1365	71.04	70.0445
mp-13_7_1.1.1_38.21_1.1.1	118.809	112.283	121.405	117.283	103.368	90.9242	108.775	112.263	113.143	103.24	112.73	105.121	108.824	100.397	99.9345	111.417	127.699	132.87
mp-135_5_1.0.0_36.87_0.-1.-2	9.35413	7.93902	8.41787	8.31773	6.6723	8.30985	8.20756	7.42488	7.52352	7.72645	7.72513	7.68664	7.69222	7.49539	7.65399	7.48421	9.38051	9.48227
mp-135_5_1.0.0_36.87_1.0.0	16.7599	11.0662	14.3732	14.2785	4.88844	16.2076	15.8064	14.4062	14.4549	10.3065	10.6348	14.6593	12.8743	14.2462	9.54749	9.35589	15.9625	15.7046
mp-135_9_1.1.0_38.94_1.1.0	5.11852	3.51032	3.79628	3.8169	3.40461	4.85331	3.81533	3.18735	3.23871	3.49963	3.47873	3.51103	3.64615	3.39145	3.50112	3.38308	4.88081	4.38594
mp-90_9_1.1.0_38.94_1.1.0	73.4833	80.0963	85.2947	83.6276	87.7046	65.4605	80.1171	81.7539	85.5321	76.894	82.0766	80.744	77.4566	84.5021	82.4511	82.3314	100.546	83.8277
mp-50_5_1.0.0_36.87_0.-1.-2	88.1379	90.7743	93.3503	93.7297	87.4949	98.3009	92.1767	92.51	91.3993	88.3818	90.8802	87.8301	88.4733	90.465	89.0067	87.9619	89.5556	95.7276
mp-50_7_1.1.1_38.21_1.1.1	97.2193	97.1757	99.186	99.3014	96.8307	101.219	96.28	100.412	100.227	97.9285	98.1667	100.731	104.726	98.987	96.6278	96.7078	100.412	104.96
mp-1_7_1.1.1_38.21_1.-3.2	0.679135	1.52865	1.67067	2.53713	1.4465	-9.18917	1.35321	2.03378	2.07167	918.204	895.091	1.0884	37.7205	-0.3906	0.365435	0.38009	-254.042	-275.743
mp-91_7_1.1.1_38.21_1.-3.2	145.229	150.013	155.594	150.058	140.166	126.165	144.633	141.929	144.007	139.851	140.664	150.32	153.867	146.063	144.373	145.549	155.668	161.601
mp-91_9_1.1.0_38.94_2.-2.-1	175.072	177.167	182.404	180.808	166.964	154.917	171.141	170.586	171.774	167.991	168.833	174.914	182.049	177.318	171.762	173.7	180.063	181.961
mp-91_7_1.1.1_38.21_1.1.1	178.846	187.262	194.815	190.841	183.731	158.716	178.926	181.538	184.226	184.064	167.911	190.791	194.929	182.321	180.333	182.517	190.775	190.855
mp-129_5_1.0.0_53.13_0.-1.-3	107.751	112.253	116.313	116.524	101.166	107.362	105.382	108.366	110.908	109.26	105.603	110.203	113.715	111.83	111.669	111.486	114.308	120.398
mp-129_9_1.1.0_38.94_2.-2.-1	128.791	132.901	136.773	136.463	132.316	135.766	133.216	130.241	130.745	135.237	137.196	137.3	129.805	138.804	135.121	134.3	140.408	142.616
mp-70_7_1.1.1_38.21_1.-3.2	1.60451	1.64305	-1.77067	1.56616	-1.43388	1.44877	1.20269	2.02488	1.97458	1.85305	1.68187	1.78996	0.784142	-4.90817	1.22683	-2.20278	2.08318	0.318257
mp-70_5_1.0.0_36.87_0.-1.-2	2.11424	-0.26366	-0.70226	-0.36301	0.236989	-8.27796	-1.9147	0.848105	0.801116	0.997218	0.86931	0.722037	-0.26364	-2.39354	0.186161	-0.86722	0.486365	0.313478
mp-70_9_1.1.0_38.94_1.1.0	0.518422	1.13526	-0.03617	1.0953	-0.56354	0.698363	1.35579	1.1914	1.15039	0.799473	0.718166	1.16617	0.187657	-1.60501	1.246	0.880113	1.49328	0.159624
mp-122_5_1.0.0_53.13_0.-1.-3	10.0765	7.97665	7.95401	8.6472	11.3521	6.25203	5.73867	9.06685	8.97923	10.0075	10.6491	7.57418	7.72192	8.81671	9.06599	8.38532	10.729	-4.50353
mp-122_9_1.1.0_38.94_1.1.0	6.09038	4.92497	4.78654	5.0264	6.61056	4.25001	3.42016	5.35117	5.32119	6.11608	6.3661	5.1862	5.5136	5.57431	5.49844	5.38787	6.354	4.19381
mp-13_3_1.1.0_109.47_1.-1.-2	26.4061	25.7959	27.3767	31.4205	27.4178	26.3612	32.0476	29.2198	29.0255	25.2392	24.4752	21.3979	24.962	22.9377	26.9997	28.4721	34.1638	34.4967
mp-13_5_1.0.0_36.87_0.-1.-2	118.064	89.1779	96.177	106.109	97.8862	81.1192	97.5305	104.073	105.34	94.6739	96.7815	90.394	95.9886	93.2888	92.5304	95.0238	109.855	114.062
mp-135_3_1.1.0_109.47_1.-1.-2	3.35207	1.29352	1.40068	1.41291	1.21167	1.99843	1.42075	1.28038	1.31207	1.36864	1.38771	1.3486	1.35841	1.30408	1.24386	1.28009	1.77455	1.58572
mp-135_9_1.1.0_38.94_2.-2.-1	12.591	11.2344	11.4236	11.447	10.6167	12.4444	11.5916	10.7467	10.7939	11.0251	10.8795	10.5819	10.6604	10.5131	10.7625	10.6385	12.1098	11.8336
mp-127_3_1.1.0_109.47_1.-1.-2	2.7505	0.725224	0.746533	0.764565	1.04413	1.138	0.871266	0.618204	0.676333	0.676321	0.659622	0.736176	1.05044	0.726682	0.73012	0.785857	0.736664	0.675486
mp-127_9_1.1.0_38.94_1.1.0	4.64633	2.02944	2.08033	2.10041	2.54477	2.7678	2.23944	1.70081	1.87074	1.97097	1.82742	2.04381	2.95893	2.05041	1.98166	2.12972	2.13686	1.89208
mp-90_3_1.1.0_109.47_1.-1.-2	40.2177	41.3138	44.609	44.8329	51.4021	35.2816	46.1113	35.0758	36.968	40.8416	45.1696	38.967	37.1058	40.9183	47.3407	46.8764	55.6081	43.7867
mp-90_5_1.0.0_36.87_0.-1.-2	136.953	131.095	138.223	139.518	144.442	113.397	129.177	134.273	140.928	132.966	138.014	132.869	129.619	137.027	133.885	132.012	151.893	139.772
mp-90_7_1.1.1_38.21_1.-3.2	118.606	117.598	123.54	122.19	127.483	98.3185	117.389	120.277	124.707	119.729	122.621	121.858	117.994	121.085	118.489	117.954	136.574	129.491
mp-90_9_1.1.0_38.94_2.-2.-1	140.558	140.923	148.763	149.968	146.175	123.605	142.163	146.098	152.345	136.919	141.53	141.826	143.433	148.236	141.11	140.477	157.578	146.327
mp-90_5_1.0.0_36.87_1.0.0	165.116	166.678	176.954	175.204	171.999	136.941	155.147	170.584	180.079	165.172	169.026	160.22	164.262	173.655	161.891	160.309	185.162	172.609
mp-90_3_1.1.1_60.0_1.1.1	123.623	131.16	138.018	141.224	139.327	112.439	126.636	137.53	143.547	127.014	131.664	139.252	129.399	139.688	124.681	123.423	141.994	138.562
mp-50_7_1.1.1_38.21_1.-3.2	75.8721	74.8171	76.9522	76.8908	71.9021	79.9522	75.5999	75.1631	74.8363	71.9196	72.8431	75.1719	74.7903	77.1587	76.5204	76.7044	78.5237	82.6653
mp-50_5_1.0.0_53.13_0.-1.-3	89.7391	89.5827	92.4275	93.1414	89.5751	100.921	94.6454	89.073	88.7636	88.142	90.6041	79.9602	90.7915	89.2244	88.6373	88.137	89.5701	96.1387
mp-50_9_1.1.0_38.94_2.-2.-1	94.1174	95.707	97.5843	97.7846	90.3614	98.99	94.8483	100.929	99.478	92.1085	92.4916	92.9891	94.4054	95.0446	91.3189	90.8165	95.2039	100.709
mp-50_3_1.1.1_60.0_1.1.1	95.2078	88.4416	89.3595	89.6296	89.4998	89.9634	88.0827	94.6379	93.5232	90.1007	93.6944	90.9433	90.9025	88.8793	83.4769	83.2525	88.921	90.9098
mp-91_3_1.1.0_109.47_1.-1.-2	41.5215	53.1465	55.1512	52.487	45.6327	40.459	49.5487	47.0062	47.706	46.1025	47.4854	44.527	48.1632	45.9592	49.167	48.5106	51.067	53.141
mp-91_5_1.0.0_53.13_0.-1.-3	137.555	141.361	146.904	146.593	138.323	117.435	132.167	137.786	139.291	135.734	137.368	137.385	145.242	137.678	139.419	140.649	137.872	147.64
mp-91_5_1.0.0_36.87_1.0.0	200.006	202.728	210.71	209.945	199.48	182.228	199.264	200.863	204.144	202.367	202.837	199.175	214.462	204.29	196.487	197.986	206.394	212.075
mp-129_3_1.1.0_109.47_1.-1.-2	29.9305	42.532	44.8142	44.3724	36.4773	38.6256	39.2038	37.3343	38.6565	36.8201	38.8691	36.944	39.8368	39.0077	41.3412	41.0102	43.3111	46.0762
mp-129_5_1.0.0_36.87_0.-1.-2	126.62	122.885	127.04	126.684	124.142	124.085	120.243	121.984	122.803	123.068	123.717	122.222	123.192	124.135	126.113	125.356	126.665	131.317
mp-129_7_1.1.1_38.21_1.1.1	137.888	143.353	148.341	147.234	140.458	140.913	138.743	140.016	142.097	143.133	144.97	138.742	147.863	143.502	142.615	143.571	147.814	149.971
mp-70_5_1.0.0_53.13_0.-1.-3	2.78179	-2.77158	-0.69687	-3.32099	0.255317	-3.00411	0.408577	1.937	1.88357	1.6281	1.48782	0.998756	-0.35622	-3.595	0.677193	-1.49614	1.68541	0.219809
mp-70_5_1.0.0_36.87_1.0.0	3.74518	-1.78499	1.6099	-1.83028	1.85407	-1.49053	1.8953	-0.66395	-0.68842	0.231205	0.166438	2.06442	0.645079	1.51409	1.7203	1.2464	-1.53155	0.338266
mp-70_7_1.1.1_38.21_1.1.1	1.52877	4.36404	2.68555	4.14674	-0.92281	1.48805	2.77452	4.5282	4.44667	2.59036	2.60199	3.78238	0.675092	-0.57538	2.81403	2.02445	4.87184	0.410165
mp-122_5_1.0.0_36.87_0.-1.-2	8.95584	7.08844	6.61062	7.34751	10.1754	6.2849	5.1593	7.96952	7.8784	8.56396	8.88568	7.56991	8.00084	7.56933	7.70293	7.16258	9.96777	5.25934
mp-122_7_1.1.1_38.21_1.-3.2	8.43597	8.09331	7.80258	8.2697	8.89282	6.34888	5.06607	9.00039	8.9206	8.97753	9.48046	8.75848	9.59728	9.0341	8.23036	7.8975	10.0004	3.12619
mp-122_9_1.1.0_38.94_2.-2.-1	11.6595	11.1836	10.7214	11.1524	11.8539	9.51921	8.69765	11.7704	11.6955	11.6093	12.2648	11.9471	11.9156	11.3328	10.6972	10.2439	13.4002	9.42954
mp-13_5_1.0.0_53.13_0.-1.-3	97.3569	88.9173	95.5861	104.025	92.0959	75.6001	91.0462	102.047	103.991	92.7721	93.4931	84.5358	93.8336	90.7264	87.4756	88.0944	107.032	112.434
mp-13_7_1.1.1_38.21_1.-3.2	88.5557	81.5195	88.824	95.3714	85.7519	74.897	88.2289	93.1674	94.1277	83.1544	84.3418	86.6856	90.3743	83.3693	83.2877	85.5682	100.617	103.185
mp-135_7_1.1.1_38.21_1.-3.2	8.82974	6.46258	6.75406	6.83059	5.9715	9.23342	7.52667	5.47262	5.48996	6.54474	6.50052	6.53852	6.85802	6.09166	6.27055	5.99313	8.2198	7.82836
mp-135_3_1.1.1_60.0_1.1.1	10.652	10.0758	10.2092	10.2554	9.15891	9.04976	7.45196	9.78197	9.67058	9.61454	9.43861	8.73585	9.26243	9.39728	9.75263	9.74244	10.7255	10.2825
mp-135_7_1.1.1_38.21_1.1.1	13.3045	11.082	11.4212	11.4568	10.2318	13.0926	10.9919	10.5225	10.5726	10.7919	10.6304	10.5499	10.834	10.5982	10.8944	10.6625	12.9884	12.2172
mp-127_9_1.1.0_38.94_2.-2.-1	8.07774	5.64535	5.69474	5.77163	5.77173	6.63968	6.01133	5.15032	5.37893	5.55689	5.23149	5.52199	6.48238	5.33788	5.36985	5.49984	5.75634	5.05933
mp-127_5_1.0.0_36.87_1.0.0	8.58824	4.78106	4.81804	5.05871	8.2185	6.59142	5.01076	3.38788	3.80262	4.26723	3.89231	5.12308	9.12172	3.98775	4.60504	5.16434	4.637	3.77446
mp-127_3_1.1.1_60.0_1.1.1	7.64975	4.82318	4.83457	4.83498	5.46472	6.6948	5.49447	4.29355	4.53553	4.68884	4.50994	4.7304	5.90093	4.54297	4.61505	4.80583	4.96345	4.26817
mp-50_3_1.1.0_109.47_1.-1.-2	18.0527	15.6832	16.3278	15.8845	17.2115	18.6751	15.4627	18.3375	18.0142	17.3907	18.211	15.352	14.9054	16.4435	19.3976	19.1212	23.169	22.1673
mp-1_3_1.1.0_109.47_1.-1.-2	-0.02289	0.377364	0.299322	0.398126	0.667146	0.062838	0.052518	0.621117	0.622235	645.37	-0.00038	0.050693	24.0157	0.238769	0.082923	0.105082	-171.621	-184.405
mp-1_5_1.0.0_36.87_0.-1.-2	0.83322	1.42474	1.13648	0.469988	2.43518	-5.33569	1.03285	-34.8244	-34.0928	567.327	549.383	1.72753	19.9744	-30.5024	0.341613	0.353401	-149.721	-162.621
mp-91_5_1.0.0_36.87_0.-1.-2	165.606	156.813	162.56	161.51	158.85	139.227	152.675	155.56	156.282	156.767	157.531	152.95	157.459	155.652	157.605	159.137	156.725	161.081
mp-91_9_1.1.0_38.94_1.1.0	87.367	97.5508	101.293	98.1679	91.1356	82.851	95.5907	93.9721	95.2693	91.3666	92.2375	97.9174	100.424	95.9894	93.2473	93.6389	98.1962	100.21
mp-129_7_1.1.1_38.21_1.-3.2	108.047	113.341	118.563	117.362	111.04	111.236	111.443	108.788	110.828	111.976	113.414	119.298	121.896	116.222	113.535	112.962	121.907	127.115
mp-129_9_1.1.0_38.94_1.1.0	64.8876	74.6689	77.965	77.9511	70.0271	74.7549	74.2304	71.936	73.5971	70.5134	72.2474	75.6024	76.5367	76.0472	74.4676	74.3085	78.9827	81.3197
mp-70_3_1.1.0_109.47_1.-1.-2	0.469258	0.236338	-0.11955	0.214354	-0.1365	0.023461	0.241706	0.367535	0.354629	0.242022	0.170034	0.181222	-0.66028	-2.78328	0.193406	-0.18249	0.367531	0.151716
mp-122_3_1.1.0_109.47_1.-1.-2	1.64493	1.73865	1.22088	1.84177	2.72874	1.51614	1.39165	2.08779	2.06121	2.14674	2.4111	1.56839	1.70528	1.8784	2.18305	2.10611	2.40795	1.43794
mp-122_3_1.1.1_60.0_1.1.1	11.3275	10.0719	9.90817	10.142	11.2794	9.1985	8.97934	10.9707	10.9016	11.2857	11.5494	12.9946	12.7409	10.316	9.82136	9.59089	13.8648	9.83106
mp-13_3_1.1.1_60.0_1.1.1	99.7212	93.3338	101.26	106.412	93.0024	84.5357	98.06	104.733	106.357	96.1151	95.2243	94.0362	96.652	92.271	91.0282	91.9841	102.508	106.744
mp-135_5_1.0.0_53.13_0.-1.-3	9.70471	9.77324	10.1072	9.9272	-2.44004	10.5212	10.6079	9.19867	8.62719	9.25269	9.10287	9.71266	9.37865	9.57099	9.50801	9.55382	10.8427	11.0782
mp-127_5_1.0.0_36.87_0.-1.-2	5.12441	4.00347	4.04757	4.16816	4.58976	4.66965	4.03989	3.20255	3.49516	3.76257	3.46424	4.02169	4.67945	3.70747	3.72454	3.93263	4.10563	3.44163
mp-127_5_1.0.0_53.13_0.-1.-3	8.23715	5.26799	5.30711	5.47623	4.74316	5.65285	5.20543	4.80296	5.01624	4.94127	4.60418	5.20764	5.40275	4.87563	4.9139	4.95317	5.28062	4.65933
mp-127_7_1.1.1_38.21_1.-3.2	5.37203	3.80426	3.85537	3.87063	4.10694	4.50657	4.06872	3.20156	3.49097	3.64192	3.45506	3.68033	4.72146	3.76833	3.64649	3.85796	4.03994	3.47669
mp-127_7_1.1.1_38.21_1.1.1	8.84244	5.92508	5.9713	5.97344	6.4329	7.47595	6.40155	5.13521	5.48993	5.72996	5.44834	5.72882	7.3709	5.71945	5.71212	5.96289	6.0513	5.30275
mp-90_5_1.0.0_53.13_0.-1.-3	123.378	127.195	134.323	135.925	119.765	98.6881	116.226	128.804	135.275	114.136	118.007	114.97	120.775	131.786	123.628	122.13	152.024	136.464
mp-90_7_1.1.1_38.21_1.1.1	145.721	147.488	155.163	154.901	159.215	125.727	144.99	150.496	156.144	150.495	156.262	153.797	149.079	151.954	148.688	148.758	167.503	153.608
mp-50_5_1.0.0_36.87_1.0.0	120.147	123.816	127.262	127.359	120.524	134.223	126.405	127.633	127.36	121.267	121.408	111.089	115.719	125.248	121.555	120.713	123.235	129.108
mp-50_9_1.1.0_38.94_1.1.0	45.6837	44.9469	46.4703	46.2442	45.1327	49.0765	44.3651	48.5012	48.0613	46.2011	47.6368	45.9207	46.0428	46.6186	46.9554	47.2829	48.6186	49.5738
mp-1_5_1.0.0_53.13_0.-1.-3	1.29233	0.270753	0.420562	-0.02652	2.03061	-13.1275	-8.69059	-2.36219	-2.35991	-0.00055	811.983	-0.58003	27.1237	-2.1072	0.310429	0.310797	-219.82	-236.793
mp-1_5_1.0.0_36.87_1.0.0	1.33577	1.72404	1.68972	2.64044	2.43243	-3.35268	1.30599	-33.5808	-33.2474	541.607	516.199	-0.676	16.1971	-28.5986	0.569909	0.595778	-140.234	-153.226
mp-1_9_1.1.0_38.94_1.1.0	-0.23094	0.600081	0.486605	-0.08253	1.24037	-5.71698	0.498072	-1.87776	-1.87343	624.147	635.772	0.263541	24.6613	0.45599	0.179053	0.193194	-173.784	-187.783
mp-1_7_1.1.1_38.21_1.1.1	0.450273	1.37184	1.10665	1.20832	2.90835	-5.34493	-2.14642	-1.78624	-1.50908	844.175	853.206	1.08148	34.3489	-49.8519	0.500334	0.521954	-240.781	-264.254
mp-75_5_1.0.0_36.87_0.-1.-2	77.4965	78.1585	78.8924	80.0223	78.7695	82.1119	84.2558	79.0493	78.7095	80.9699	78.9212	73.7578	77.996	83.8622	80.1686	79.7559	76.6118	89.3988
mp-75_7_1.1.1_38.21_1.-3.2	63.5033	64.5512	65.7003	66.0326	66.2626	69.0488	69.6325	65.7379	65.9994	68.3525	65.4607	65.4151	63.5374	70.3618	66.8367	66.179	64.8898	78.2008
mp-146_9_1.1.0_38.94_2.-2.-1	75.4759	72.5395	67.0304	68.7928	75.4026	72.146	69.8911	58.2172	60.4151	59.9645	69.925	62.4328	72.4616	62.8132	68.7162	69.0552	85.1623	75.91
mp-58_3_1.1.0_109.47_1.-1.-2	1.55407	0.411598	0.28824	0.411904	0.706668	0.744834	0.418839	0.357847	0.345244	0.40248	0.430583	0.367868	0.433195	0.506215	0.447352	0.355834	0.314449	0.133502
mp-58_9_1.1.0_38.94_2.-2.-1	4.40653	3.27356	2.55984	3.28706	3.61167	4.1438	2.84498	3.03896	2.96905	3.15891	3.17193	2.74401	2.75378	3.31973	3.04574	2.55239	2.96098	1.48488
mp-45_5_1.0.0_36.87_0.-2.1	18.9169	18.2677	18.3219	18.4953	18.7568	17.6485	18.5749	18.2851	18.3216	18.1089	18.3933	18.6716	18.0644	18.5754	18.7012	19.4803	17.8964	19.1311
mp-45_9_1.1.0_38.94_2.-2.-1	18.1697	18.0644	18.094	18.2088	18.3158	15.6784	17.9891	17.96	18.0101	17.7958	18.0551	17.6007	17.8889	18.1987	18.079	18.576	18.0981	18.7172
mp-45_5_1.0.0_36.87_1.0.0	16.35	16.444	16.4912	16.6534	15.9517	15.7458	16.5051	16.4429	16.5663	16.0573	16.3188	16.2879	16.9545	16.7486	16.5133	16.927	16.0627	17.0139
mp-76_9_1.1.0_38.94_2.-2.-1	14.0459	15.353	15.0778	15.3007	15.0132	14.5584	14.897	14.9252	14.8836	14.4142	14.2782	14.0375	14.8208	15.1614	14.5093	14.6023	15.4831	14.5774
mp-28_5_1.0.0_36.87_0.-2.1	32.17	35.9444	37.1832	39.6707	29.4614	7.92063	11.511	34.0837	34.3872	36.9428	34.2268	30.6173	38.194	39.5091	32.9494	33.6114	33.5808	34.3782
mp-28_3_1.1.1_60.0_1.1.1	13.6625	7.58678	7.60508	8.30676	9.92607	2.41312	0.031206	8.34013	7.46374	8.99543	10.6491	3.65119	2.01745	7.47005	7.86247	8.32639	7.10845	4.07905
mp-28_9_1.1.0_38.94_1.1.0	38.8304	39.3907	41.6588	44.5291	38.3029	-0.02599	-421.788	40.2349	40.6782	45.1076	41.1034	35.3651	42.083	45.1002	41.0834	41.6649	44.4283	44.1801
mp-162_5_1.0.0_36.87_1.0.0	16.0604	16.0165	32.1232	23.4779	31.9321	11.8681	32.9128	13.3125	25.7059	16.2509	27.861	15.4066	28.0416	17.6517	13.0506	30.8979	14.9404	33.1676
mp-10018_5_1.0.0_36.87_1.0.0	19.7245	20.6771	21.0437	21.342	25.972	13.4757	20.1717	20.5768	20.8638	20.8911	23.3339	23.1108	25.0282	22.0125	21.2649	21.0003	20.8213	21.2093
mp-1_3_1.1.1_60.0_1.1.1	0.80915	1.32078	1.18491	1.60046	3.40142	-8.83759	1.32749	0.924542	1.00658	862.302	877.38	0.822405	34.8902	-50.537	0.475295	0.463956	-240.857	-263.132
mp-75_3_1.1.1_60.0_1.1.1	80.2215	79.1223	79.0473	80.1314	82.4987	80.7554	83.0818	84.9413	83.6249	84.4171	85.4176	82.7999	82.9869	84.2547	78.3521	78.6236	70.9427	86.5042
mp-146_5_1.0.0_36.87_0.-1.-2	75.1276	65.0968	64.0674	61.7939	72.5277	81.7362	79.5491	51.9623	52.7497	63.9711	69.4617	58.2002	71.8623	63.8775	75.1132	74.4369	88.2802	78.3911
mp-146_3_1.1.1_60.0_1.1.1	73.3959	66.2942	64.7501	63.3586	74.3287	73.2054	70.1209	54.5268	54.1934	56.982	71.1306	64.7952	77.5119	58.914	67.3115	67.2263	76.8339	65.8465
mp-58_5_1.0.0_36.87_0.-1.-2	3.54909	1.91739	0.909686	1.88459	2.7767	3.23967	1.67426	1.77524	1.68377	1.67574	1.95964	1.71846	2.05631	2.37459	1.84451	1.19309	1.91646	0.054924
mp-58_7_1.1.1_38.21_1.-3.2	3.91715	2.40217	1.66567	2.3868	2.46422	3.84639	2.1802	2.2405	2.13737	2.27739	2.34468	2.12773	2.40336	2.66349	2.25045	1.73825	2.20295	0.703392
mp-58_5_1.0.0_53.13_0.-1.-3	4.53149	2.43402	1.44166	2.43802	3.14271	3.05244	2.15844	2.23708	2.14501	2.39248	2.52822	1.98646	1.93276	2.58197	2.30303	1.86212	2.27913	0.339921
mp-58_3_1.1.1_60.0_1.1.1	4.79587	3.13236	2.52768	2.52391	3.29454	3.85716	2.77087	2.98689	2.93297	2.76545	2.85793	2.68846	2.78596	3.16189	3.13747	2.67143	2.96456	1.67967
mp-45_5_1.0.0_53.13_0.-1.-3	18.8411	18.5009	18.5565	18.6413	16.7114	18.7827	18.7467	18.6468	18.6872	18.6019	18.791	18.4623	18.8806	18.7873	18.6194	19.1951	18.9621	19.3717
mp-45_7_1.1.1_38.21_3.-2.-1	19.1577	18.6184	18.6476	18.9504	18.0783	17.5093	18.5981	18.4343	18.5054	18.1551	18.8443	18.6519	18.2646	18.8142	18.5289	19.1604	17.9415	19.6224
mp-45_7_1.1.1_38.21_1.1.1	6.83258	6.32001	6.35774	6.41946	6.73188	5.49454	6.29215	6.18805	6.22784	6.18967	6.57045	6.50245	6.10205	6.44113	6.16432	6.37573	6.29468	6.71453
mp-76_5_1.0.0_36.87_0.-2.1	14.6253	15.402	15.3446	15.3827	15.522	14.7159	15.4706	14.745	14.7371	14.7165	14.6674	14.5783	14.2049	15.4403	15.0421	15.66	15.9134	15.4507
mp-76_5_1.0.0_36.87_1.0.0	12.4324	13.3415	13.1205	13.3871	13.9353	13.5066	13.6983	13.379	13.3313	12.5877	12.6805	12.9627	14.9599	13.4111	13.2924	13.3929	13.9439	12.9878
mp-76_7_1.1.1_38.21_1.1.1	5.49964	5.40331	5.47298	5.39063	7.16258	5.22523	5.61028	5.1213	5.1703	5.315	5.78427	4.86834	5.43125	5.39705	5.0421	5.25283	5.47802	5.64911
mp-28_5_1.0.0_36.87_1.0.0	36.0687	36.9455	38.4584	40.9377	33.7604	10.9285	-410.275	37.114	37.2989	38.1559	34.9705	31.6755	34.995	37.4905	33.1836	34.1722	38.1268	37.1781
mp-162_3_1.1.0_109.47_1.-1.-2	12.3838	11.4351	24.0215	17.6877	23.639	8.76673	20.5999	9.58649	18.3859	13.1099	19.1202	10.9646	14.8369	13.8366	8.68844	25.0532	12.8788	25.3781
mp-162_7_1.1.1_38.21_3.-2.-1	19.3505	17.0591	35.2722	25.8716	37.1897	13.6724	33.9854	15.4831	29.3097	18.717	31.0744	17.3983	32.0895	20.3051	14.416	35.8653	16.7161	36.9879
mp-162_5_1.0.0_53.13_0.-1.-3	18.8653	17.4311	36.696	26.3585	35.9729	13.6944	36.0956	15.8056	32.6024	18.492	28.9121	17.9937	32.6194	19.5292	14.9556	33.9019	11.7653	37.2007
mp-162_9_1.1.0_38.94_2.-2.-1	18.3662	16.8648	33.1321	25.0154	34.1551	12.3313	34.116	15.3224	28.7868	17.9121	28.1881	16.3889	28.1217	19.3062	15.3668	33.4616	14.8281	33.9516
mp-162_3_1.1.1_60.0_1.1.1	0.212925	0.237283	-2.27865	-0.26721	-4.52181	0.011495	-0.83249	0.217602	-0.78265	0.520206	-3.27486	-0.00474	-3.87367	0.083914	-0.43567	-1.86409	0.617331	-0.52786
mp-162_7_1.1.1_38.21_1.1.1	8.13151	6.04415	11.1191	8.4753	11.7127	4.92112	11.3761	5.20916	9.78546	7.03504	10.2016	5.7413	9.2045	6.82083	4.24325	10.8968	5.90488	12.4661
mp-10018_3_1.1.0_109.47_1.-1.-2	17.0422	18.3142	18.3969	18.2104	22.322	12.1097	15.9114	17.7808	17.9855	17.7549	20.2271	18.6778	21.8933	18.4122	18.6977	18.2003	16.6139	18.3326
mp-10018_5_1.0.0_53.13_0.-1.-3	21.0258	24.6155	24.9893	25.2545	27.8591	17.1624	24.5678	23.2044	23.8365	23.4569	24.7091	24.6248	28.8462	24.9316	23.9205	22.9822	23.937	24.5449
mp-10018_9_1.1.0_38.94_2.-2.-1	19.0011	23.9447	24.6623	24.9372	25.0507	15.7829	22.3679	22.4694	23.0196	21.6795	22.0701	21.9791	26.0157	24.1989	23.0487	22.5289	23.6431	24.7665
mp-10018_3_1.1.1_60.0_1.1.1	-2.48856	0.538876	0.431469	0.221233	5.34154	0.001197	0.005834	0.477523	0.434955	-0.11025	1.09982	0.005086	0.002336	0.663754	0.077267	-0.40974	0.787706	0.196725
mp-1_9_1.1.0_38.94_2.-2.-1	1.18189	1.58174	1.34276	1.84038	2.43656	-1.47585	0.968025	-1.32247	-1.30529	746.376	720.412	2.02415	29.2548	-41.0332	0.661361	0.583821	-202.38	-224.008
mp-75_5_1.0.0_36.87_1.0.0	93.0909	100.112	101.314	103.37	98.8858	105.133	105.885	103.12	103.241	102.041	98.3984	94.7967	93.8813	106.616	98.9178	98.5184	95.8989	114.133
mp-75_9_1.1.0_38.94_1.1.0	37.3013	40.3963	40.6551	41.2405	41.1509	42.4327	42.8872	42.6563	42.4185	43.297	40.8723	41.4255	39.1255	44.3098	42.2072	42.0364	37.4499	46.8634
mp-75_7_1.1.1_38.21_1.1.1	83.777	83.7596	84.8351	86.1034	87.2387	89.8924	91.5996	87.1576	87.3674	90.3286	87.4265	91.5091	91.9402	90.5472	87.2142	87.7421	82.6064	97.3512
mp-146_3_1.1.0_109.47_1.-1.-2	16.073	15.332	12.7213	11.9077	16.0393	20.2491	15.6813	0.031619	-1.00229	5.82945	15.6319	9.96767	12.273	8.17968	16.4261	16.5315	23.1291	14.9951
mp-146_9_1.1.0_38.94_1.1.0	38.1073	37.4711	36.4332	34.9299	38.8349	41.6931	39.1345	26.6207	26.9038	34.8679	38.355	33.5978	39.567	34.4915	39.3186	38.8452	50.1419	39.1931
mp-146_7_1.1.1_38.21_1.1.1	78.338	75.5302	75.6741	74.1586	79.6011	79.6233	79.452	66.1182	64.794	71.043	77.9643	66.8558	76.2469	66.3317	78.6712	78.4458	92.9731	78.4927
mp-58_5_1.0.0_36.87_1.0.0	5.46493	1.03037	-0.38874	0.894679	4.9089	5.07982	3.06397	1.10336	0.890193	1.24529	1.8555	3.31669	3.29662	4.16066	3.53598	0.687239	3.69188	-1.65054
mp-45_9_1.1.0_38.94_1.1.0	23.8754	23.6322	23.7028	23.8038	24.731	23.2682	23.862	23.6206	23.6741	23.8041	24.2611	19.5958	19.8648	23.8395	23.9663	24.7327	23.8752	24.5988
mp-45_3_1.1.1_60.0_1.1.1	1.10328	0.263663	0.23958	0.251296	1.64532	0.00177	0.005309	0.146947	0.162332	0.127172	0.428517	0.008802	0.008448	0.396523	-0.01501	0.031284	0.044021	0.268075
mp-76_7_1.1.1_38.21_3.-2.-1	14.9481	15.2494	15.159	15.228	14.6813	15.4448	15.7303	14.6956	14.7406	14.6605	14.8872	14.2154	15.572	15.3167	14.8413	15.2315	15.7465	15.2197
mp-76_5_1.0.0_53.13_0.-1.-3	14.7931	15.3552	15.0936	15.3148	15.5098	14.0861	14.6588	15.1443	15.0948	14.5706	14.4632	14.2529	15.6249	15.0596	14.6733	14.8515	15.7633	14.6255
mp-76_3_1.1.1_60.0_1.1.1	-0.61202	0.413301	0.382217	0.402669	2.37892	0.001068	0.004885	0.24416	0.235518	0.158049	0.545842	0.000605	0.00848	0.296474	-0.205	-0.22862	0.434484	0.355179
mp-76_9_1.1.0_38.94_1.1.0	19.3219	19.4765	19.3019	19.426	21.0206	18.3917	19.1839	19.0058	18.9856	19.1135	19.4161	18.6173	15.1305	19.2638	19.0104	19.3744	20.0511	19.0094
mp-28_5_1.0.0_53.13_0.-1.-3	36.1719	37.7417	38.8701	41.1277	34.83	-29.4863	-463.313	38.3426	38.0075	39.989	36.4425	29.6974	37.0381	41.8959	37.3765	37.4841	39.618	39.5638
mp-28_3_1.1.0_109.47_1.-1.-2	30.4954	32.3156	33.5733	36.0118	28.374	8.81362	6.98695	32.3683	32.8807	34.6327	31.4151	28.8054	31.055	34.9923	30.7799	31.4788	36.1128	31.9138
mp-10018_5_1.0.0_36.87_0.-2.1	18.7998	24.092	24.4196	24.493	26.2953	19.4399	24.2049	23.2649	23.9685	22.05	22.7992	24.1083	27.711	23.38	23.5601	22.8481	22.624	23.5505
mp-10018_7_1.1.1_38.21_1.1.1	6.64238	9.45203	9.51844	9.64623	13.4893	4.90086	8.3411	8.54379	8.66778	8.94172	10.5664	10.1211	13.8805	9.7259	9.7514	9.57515	10.2199	10.4406
mp-75_3_1.1.0_109.47_1.-1.-2	15.724	17.412	17.4119	17.3064	19.0234	19.6224	17.6524	18.0744	17.9385	19.8004	18.1138	14.4875	11.6979	20.4917	19.2908	19.1564	13.8775	24.9623
mp-75_5_1.0.0_53.13_0.-1.-3	74.8913	75.4054	75.6336	76.719	77.03	78.2429	81.4286	74.1092	73.945	77.0631	75.2868	66.2712	74.0318	81.1346	76.225	75.7315	75.2559	86.9476
mp-75_9_1.1.0_38.94_2.-2.-1	79.2923	84.5813	85.333	86.4975	81.3713	87.5345	87.7795	86.8775	85.9353	86.4909	80.7165	82.4057	83.2087	87.8444	82.6158	82.3924	78.4518	94.6229
mp-146_5_1.0.0_53.13_0.-1.-3	78.7453	76.9729	78.1453	76.2665	72.3482	85.9251	87.1361	46.3432	45.2912	64.2028	67.938	54.6124	65.5752	72.2226	77.3828	77.9704	92.1535	82.723
mp-146_7_1.1.1_38.21_1.-3.2	58.7264	57.7051	55.8735	53.6798	60.424	62.996	61.1418	38.6993	38.8729	45.1688	56.9403	49.9368	59.6182	49.25	56.7362	56.8325	73.7838	62.068
mp-146_5_1.0.0_36.87_1.0.0	86.3128	89.1533	80.244	77.0315	90.0927	96.8305	97.1097	78.122	71.4393	85.6981	89.2566	76.3154	81.5782	86.0271	84.0195	90.6517	104.19	95.3136
mp-58_9_1.1.0_38.94_1.1.0	1.4663	1.38092	0.909374	1.37694	1.41588	2.1999	1.64508	1.21696	1.1825	1.25074	1.32871	1.21176	1.37227	1.67566	1.37518	0.972474	1.22737	0.286462
mp-58_7_1.1.1_38.21_1.1.1	2.86616	4.24699	4.84219	4.27187	3.91513	6.57231	5.33598	3.8113	3.7286	3.35157	3.38857	4.85304	4.41445	5.77506	5.32374	4.50168	5.46072	2.21019
mp-45_3_1.1.0_109.47_1.-1.-2	12.7196	12.5911	12.5441	12.7849	13.3339	11.8147	12.3751	12.1878	12.2659	11.9966	12.5531	11.8685	11.2364	12.6531	12.1368	12.5313	11.8241	13.1256
mp-76_3_1.1.0_109.47_1.-1.-2	9.93675	10.1967	10.1555	10.222	12.2774	9.37136	9.18313	9.61615	9.62957	9.87297	10.142	8.73984	9.41782	10.3775	9.53847	10.135	10.6587	10.5954
mp-28_7_1.1.1_38.21_3.-2.-1	33.6197	39.0584	41.2567	43.3199	31.2657	9.26637	-396.098	38.2567	38.6659	39.3289	36.572	32.8364	38.1303	40.1324	36.1715	36.2736	42.9625	40.9538
mp-28_9_1.1.0_38.94_2.-2.-1	30.2574	34.1938	35.3622	37.6207	27.5499	10.0707	-655.549	35.1959	35.3766	34.768	31.5306	29.091	33.2047	36.0247	31.2311	30.3077	37.9984	35.4508
mp-28_7_1.1.1_38.21_1.1.1	17.7883	17.76	18.4091	20.0572	18.4719	1.30378	3.95867	19.0333	18.7805	22.4193	22.1019	15.9096	18.609	17.5983	19.0391	19.6112	19.4373	18.6926
mp-162_5_1.0.0_36.87_0.-2.1	18.7898	16.4371	35.5064	25.8361	36.0817	14.191	32.4242	15.5418	31.631	18.063	30.9779	18.5202	31.2201	19.1922	14.6116	35.0346	16.5675	35.0867
mp-162_9_1.1.0_38.94_1.1.0	24.7837	22.4496	44.5935	32.8372	44.436	18.1761	44.486	20.8672	36.829	24.345	38.1821	19.253	33.7154	25.4475	18.4582	42.7807	23.3857	46.142
mp-10018_7_1.1.1_38.21_3.-2.-1	22.042	25.7984	26.0514	26.0936	29.3446	17.1768	23.7888	25.0969	25.5419	24.5581	26.555	26.2892	31.2908	26.0992	26.3945	26.2232	25.1978	26.4287
mp-10018_9_1.1.0_38.94_1.1.0	27.421	30.9019	31.219	31.3122	35.187	22.3649	29.8727	30.2125	30.7312	29.5539	31.966	31.6164	36.095	31.2299	30.959	30.5788	30.6093	32.0907
mp-37_7_1.1.1_38.21_3.-2.-1	50.9511	48.6313	49.0879	48.8489	55.1155	21.3511	33.3463	48.8393	49.856	49.4986	47.6327	49.7177	44.2678	49.8013	48.8526	45.9607	50.8596	48.3432
mp-37_3_1.1.0_109.47_1.-1.-2	41.3395	34.6619	34.5207	34.4893	46.2304	13.6522	22.9073	36.0476	36.4914	37.4275	38.4667	37.8364	28.3164	37.6825	35.2542	32.4777	39.6981	36.6086
mp-37_5_1.0.0_36.87_0.-2.1	47.2816	44.3522	44.7463	45.241	52.1003	19.7862	28.7276	44.2314	45.3406	45.9015	48.5461	45.0466	42.7002	46.4912	46.0527	41.9781	45.4867	43.6976
mp-37_9_1.1.0_38.94_2.-2.-1	48.0742	44.2255	44.2636	44.0719	47.7231	20.7708	30.9989	45.0122	45.6989	44.5563	46.9646	44.2223	38.6141	46.282	44.6889	40.7891	45.6051	45.6587
mp-37_5_1.0.0_53.13_0.-1.-3	51.3727	45.4122	45.6739	45.3591	54.3007	20.9246	31.8279	45.275	46.1442	47.1296	49.3888	47.3551	43.5103	47.6816	48.1966	43.9221	47.6493	46.1905
mp-74_5_1.0.0_36.87_0.-2.1	104.826	103.087	103.665	104.274	104.773	96.526	105.479	103.79	104.303	105.665	105.752	88.6739	90.0277	100.742	103.064	103.457	105.447	110.052
mp-37_9_1.1.0_38.94_1.1.0	58.7009	57.8682	58.2745	58.2564	64.782	20.7965	36.6902	57.5379	58.7393	60.0993	61.6475	57.3438	51.7359	60.0103	59.1744	55.442	59.9684	58.0591
mp-37_3_1.1.1_60.0_1.1.1	10.8965	2.34785	2.25476	1.54935	9.29312	0.305566	0.477888	2.79877	2.58238	3.79448	2.96817	0.146948	0.136668	4.37847	3.38621	2.78498	3.25811	3.64034
mp-37_7_1.1.1_38.21_1.1.1	24.0205	18.9705	19.0846	19.2115	27.5921	4.56509	10.6848	19.3954	19.6395	21.4606	23.635	19.9485	15.2451	20.7061	20.5785	18.8315	20.423	19.4585
mp-37_5_1.0.0_36.87_1.0.0	48.3725	42.4646	42.5755	42.5051	53.8309	22.077	30.2986	41.7925	42.392	43.9735	46.5504	42.4539	39.4384	44.6183	45.0205	42.2498	44.3407	43.0061
mp-74_7_1.1.1_38.21_3.-2.-1	96.1561	95.1562	96.5338	96.706	95.7589	88.4179	95.7863	95.2067	95.8021	95.9245	97.1455	96.7992	96.9885	92.0851	94.7695	95.6598	93.4292	98.3102
mp-74_3_1.1.0_109.47_1.-1.-2	78.0246	75.5825	76.9309	76.8409	78.3151	71.2411	78.4787	74.6539	75.9676	77.9467	78.9634	62.1063	60.6759	75.1754	75.9082	77.0651	75.2206	78.6305
mp-74_5_1.0.0_53.13_0.-1.-3	90.2976	86.9452	87.9829	88.9223	88.055	80.2971	88.0989	84.7751	85.28	88.3118	89.9768	89.731	89.712	87.0503	87.7484	88.54	87.8926	91.0866
mp-74_9_1.1.0_38.94_2.-2.-1	81.7785	83.1247	83.9784	84.0854	81.8952	73.9394	81.8351	81.1334	81.9253	80.8285	83.5761	79.8244	78.1935	80.665	82.0066	83.2467	84.1796	86.6177
mp-74_5_1.0.0_36.87_1.0.0	73.1097	68.5509	69.5986	70.2361	70.1547	62.2725	69.1889	65.0956	65.3752	70.1432	71.3402	67.7213	68.1341	68.8955	69.5377	69.9037	67.0005	70.2424
mp-101_3_1.1.0_109.47_1.-1.-2	100.858	96.1769	95.9181	97.1642	97.15	90.4851	95.6468	97.7385	98.4231	101.533	97.655	65.8852	62.8474	92.3043	98.145	95.6864	96.8209	92.4124
mp-101_7_1.1.1_38.21_3.-2.-1	116.469	116.024	115.144	117.752	112.65	110.774	113.529	117.22	116.39	118.687	115.901	97.4747	119.02	111.24	117.033	113.874	112.053	114.001
mp-23_3_1.1.0_109.47_1.-1.-2	71.7421	58.8564	60.0722	60.043	59.904	53.4349	58.2724	58.018	59.4822	60.8162	63.3684	58.2816	59.9598	60.8056	62.1892	63.1044	62.2747	59.552
mp-23_9_1.1.0_38.94_2.-2.-1	72.4544	76.1496	77.9653	78.4467	75.3443	68.1789	75.9259	76.1737	77.2731	75.6374	78.8181	74.1232	75.8761	76.5275	77.929	78.797	78.8419	76.4712
mp-101_5_1.0.0_36.87_0.-2.1	136.38	132.947	131.37	134.987	133.248	125.041	131.01	133.673	133.252	139.183	134.105	102.031	102.021	131.045	130.759	127.459	137.269	138.398
mp-101_5_1.0.0_53.13_0.-1.-3	107.829	106.402	105.408	109.115	103.996	100.66	103.451	103.263	102.35	107.502	105.92	101.855	102.168	105.002	107.389	104.377	102.826	107.741
mp-101_5_1.0.0_36.87_1.0.0	80.879	76.109	74.8626	77.024	77.3171	71.1463	74.8512	72.8493	71.6705	79.6732	77.1931	75.1823	72.7556	74.1769	81.3129	78.3494	72.578	71.8505
mp-101_7_1.1.1_38.21_1.1.1	53.4437	57.2627	56.2039	57.9093	54.2101	45.1757	50.8504	56.1862	55.6103	56.6613	54.4999	55.3957	58.0639	52.5967	54.0814	52.7171	56.6703	50.8468
mp-23_5_1.0.0_36.87_0.-2.1	86.3155	85.5428	87.7178	87.5171	89.0299	79.4573	87.7185	85.6137	87.3279	89.2367	93.2713	80.4908	82.6476	88.0754	89.2971	90.9496	87.3083	86.6038
mp-74_9_1.1.0_38.94_1.1.0	115.687	115.05	116.372	117.001	115.019	106.913	116.119	112.975	114.244	113.178	115.053	114.277	116.318	113.672	115.782	116.755	115.598	119.652
mp-74_3_1.1.1_60.0_1.1.1	5.12698	5.57041	5.30996	4.84168	7.06957	7.20985	4.92552	4.94765	5.11488	4.43842	7.11414	5.49697	6.02116	4.75414	6.54795	6.64157	3.55896	3.21264
mp-74_7_1.1.1_38.21_1.1.1	40.8591	42.6912	43.2855	43.5802	42.357	36.1433	40.7229	41.3494	41.5384	40.7013	42.1106	42.6203	44.265	39.6046	41.9077	42.9093	41.2579	42.3926
mp-101_9_1.1.0_38.94_2.-2.-1	98.449	100.822	99.6853	102.187	95.4996	89.2665	94.0972	99.3485	98.4558	97.8904	97.0168	86.4861	82.8495	96.002	97.1818	93.9182	99.3183	97.724
mp-101_9_1.1.0_38.94_1.1.0	140.139	132.668	131.808	134.708	128.023	125.081	129.826	130.752	130.451	131.739	129.455	129.863	129.705	131.174	134.071	129.905	132.117	132.58
mp-23_5_1.0.0_53.13_0.-1.-3	78.7238	78.6299	80.6561	80.8733	79.874	72.9961	80.2034	78.4574	79.571	80.3159	84.0669	79.8825	81.7317	79.7479	81.109	82.318	81.3009	78.9437
mp-23_7_1.1.1_38.21_3.-2.-1	82.8227	83.6061	85.7217	86.1221	83.8728	76.2716	84.4374	83.8633	85.1243	84.8334	88.2563	82.6943	84.8172	84.6621	86.4093	87.574	85.9323	84.2077
mp-101_3_1.1.1_60.0_1.1.1	21.9571	9.64047	9.59335	10.1027	11.5654	9.1839	8.53792	11.9965	12.3328	11.4457	11.5753	11.873	11.6439	9.55653	10.2238	10.4182	11.5226	4.51546
mp-2_3_1.1.0_109.47_1.-1.-2	42.5647	41.8468	42.3647	42.9778	43.6973	38.7477	39.7193	44.2136	43.7407	43.3794	42.2464	39.782	44.9695	43.6499	42.922	40.8291	42.9794	39.9578
mp-23_5_1.0.0_36.87_1.0.0	67.8601	67.1688	68.7485	69.1667	68.4448	61.7391	67.565	66.9662	67.9778	68.0907	71.4655	65.0878	65.1543	67.7053	68.3841	69.0793	69.559	67.677
mp-2_5_1.0.0_36.87_0.-2.1	62.5817	63.5806	63.6409	64.778	62.1998	59.3762	59.6614	65.8441	65.1352	63.0237	60.3302	56.3856	59.6442	63.278	63.2534	60.6227	62.1296	59.8661
mp-23_3_1.1.1_60.0_1.1.1	-0.41119	2.93757	2.76191	3.47098	3.12852	3.69912	1.57689	2.51701	2.87276	3.14894	4.43878	3.80886	4.67436	3.52716	5.13559	5.16219	2.78175	1.64124
mp-23_7_1.1.1_38.21_1.1.1	31.9312	33.0418	33.8796	34.2819	34.0025	28.7116	32.1717	33.5697	34.1592	34.0368	35.5107	33.4132	33.9675	34.1014	35.1913	35.6846	35.093	33.1974
mp-23_9_1.1.0_38.94_1.1.0	104.102	104.511	106.933	107.341	107.24	95.875	105.501	104.705	106.432	106.505	111.39	96.5986	99.7099	105.582	108.113	109.843	107.024	105.212
mp-2_5_1.0.0_53.13_0.-1.-3	56.0172	55.9154	56.3898	57.2841	54.9264	52.0772	53.2605	58.0228	57.8113	55.7134	53.8556	54.5875	56.9088	56.0249	55.027	52.1613	54.712	53.9731
mp-2_9_1.1.0_38.94_1.1.0	74.1995	75.8823	76.2883	77.32	74.6023	69.9388	69.7724	77.3741	76.91	75.2622	73.703	73.7276	75.5451	75.4332	75.6782	72.7906	73.8983	72.4322
mp-2_5_1.0.0_36.87_1.0.0	44.8289	45.0708	45.7753	46.297	43.0851	38.7261	42.4525	47.0882	46.9056	45.0374	42.5287	42.2374	43.8719	45.2346	43.2756	40.2662	46.0674	43.9119
mp-2_3_1.1.1_60.0_1.1.1	4.46947	3.76073	4.02111	3.83044	8.15582	4.41023	3.26037	4.81199	4.62819	4.37503	7.05563	3.21678	3.36186	4.021	5.78857	6.03761	2.76523	2.16004
mp-2_7_1.1.1_38.21_3.-2.-1	59.287	59.5695	59.9677	60.7826	57.8574	53.6933	54.5498	60.9418	60.4235	58.7132	57.2258	56.8832	59.7964	58.5735	58.3157	55.6486	58.2631	56.4211
mp-2_9_1.1.0_38.94_2.-2.-1	53.1549	54.166	54.5777	55.2391	52.5959	49.3805	50.0871	56.2381	55.8215	53.0903	52.3905	51.1148	54.1367	54.3149	53.1755	50.495	52.7917	51.3425
mp-2_7_1.1.1_38.21_1.1.1	19.9019	22.3133	22.7277	22.9525	22.7631	18.6559	20.3935	23.8368	23.5858	21.1785	21.0546	21.5304	23.5956	21.6544	21.8787	20.8351	21.3714	20.4443
mp-126_3_1.1.0_109.47_1.-1.-2	42.1044	42.6018	43.0721	44.539	39.4703	37.98	42.0281	43.9954	44.0457	42.4412	41.5513	40.2408	50.0566	44.224	40.3189	37.6945	49.285	44.1456
mp-126_7_1.1.1_38.21_3.-2.-1	55.212	58.3843	59.0157	60.9503	52.393	53.0016	55.986	58.1604	58.2628	55.3638	54.4612	55.6188	62.6351	57.3099	53.6268	50.6268	62.1763	58.1997
mp-126_9_1.1.0_38.94_2.-2.-1	49.6214	51.6026	52.159	53.5564	37.3916	46.9268	50.2275	52.5577	52.702	42.6782	41.4663	41.7678	46.0036	51.4936	47.3397	44.2349	57.3034	51.6536
mp-126_5_1.0.0_53.13_0.-1.-3	55.4936	54.3935	55.098	57.1069	50.269	52.6495	55.3256	55.4452	55.8525	52.5717	51.3109	50.738	53.346	54.6412	51.2192	48.0499	58.7866	54.5904
mp-126_5_1.0.0_36.87_1.0.0	38.4665	39.8192	40.4027	42.0004	35.8784	36.6446	39.5335	40.1036	40.4216	37.9743	35.9006	36.2308	40.262	39.4106	34.888	32.0024	46.0361	40.4268
mp-126_7_1.1.1_38.21_1.1.1	17.424	21.168	21.5333	22.6582	16.8146	15.447	18.9587	22.3738	22.2859	19.1101	19.3374	22.1865	25.2451	20.3557	18.7157	17.4186	22.1863	20.1394
mp-126_5_1.0.0_36.87_0.-2.1	68.2847	64.721	64.9887	67.542	49.5571	61.5964	66.7116	66.6582	66.6557	64.9001	63.8362	51.4443	54.3378	63.0289	63.45	60.9412	66.7485	63.8707
mp-126_3_1.1.1_60.0_1.1.1	10.965	7.90774	8.09189	8.29789	12.6781	7.9746	7.44581	10.049	9.87203	8.85086	13.6253	8.48752	6.7743	8.60449	10.1514	10.3894	10.5766	7.12986
mp-126_9_1.1.0_38.94_1.1.0	72.6654	75.7659	76.6793	78.5733	70.3517	71.2467	73.6244	75.1561	75.6517	73.3635	71.9887	71.0814	78.5866	75.6433	72.9511	69.5043	82.0354	76.5766
mp-30_5_1.0.0_53.13_0.-1.-3	55.0517	53.174	54.5454	53.3786	58.2798	53.555	55.6293	53.8709	54.647	53.4719	55.87	52.9697	51.4762	53.4944	53.8263	56.7136	53.1112	53.0146
mp-30_9_1.1.0_38.94_2.-2.-1	53.396	50.4984	51.8586	50.6053	55.7799	50.4173	53.2184	51.346	52.0843	51.0269	53.4414	50.1324	49.7576	50.9504	50.8827	53.6633	50.2454	49.8892
mp-30_3_1.1.1_60.0_1.1.1	4.42469	0.622645	0.614254	0.742243	4.31241	1.12524	0.97202	0.396773	0.330024	1.05069	1.49877	1.08024	-0.05599	0.623255	1.3091	1.47377	0.924065	0.799989
mp-30_7_1.1.1_38.21_1.1.1	23.0678	20.1702	20.8041	20.4479	25.7047	20.743	21.6894	20.6825	20.8533	21.0669	22.6849	19.7762	19.2298	20.4615	21.1021	22.4463	20.0804	20.0031
mp-30_9_1.1.0_38.94_1.1.0	72.7801	71.2651	73.07	71.4577	77.5236	71.6433	74.3085	72.2104	73.2088	71.8303	75.3703	60.987	62.9712	71.5879	71.7932	75.6466	70.6049	70.5506
mp-30_3_1.1.0_109.47_1.-1.-2	39.584	37.5928	38.7543	37.9356	44.8408	38.3579	39.7898	37.996	38.5333	38.2193	40.953	36.6439	34.6763	38.4599	38.4864	41.0213	37.7898	37.362
mp-30_5_1.0.0_36.87_0.-2.1	62.1905	57.9402	59.4873	58.2106	64.0663	59.4925	61.1159	58.6211	59.5883	58.3042	61.3215	54.4546	53.6849	58.2011	58.6651	61.8836	57.5247	57.2581
mp-124_7_1.1.1_38.21_3.-2.-1	33.8158	32.36	33.7422	33.0492	27.6991	30.5553	32.681	32.6452	33.5645	32.9542	33.1039	31.6622	35.9663	32.5876	32.8604	33.1807	33.0344	33.5367
mp-81_7_1.1.1_38.21_3.-2.-1	27.5261	27.7157	28.2355	27.5375	25.0888	23.5811	25.3312	27.176	27.1226	26.922	26.6611	25.8933	27.2624	28.1112	26.6668	26.1214	28.2714	27.4962
mp-81_5_1.0.0_36.87_1.0.0	20.1278	20.1406	20.443	19.8331	16.14	17.4013	18.0631	19.6441	19.4226	19.1537	18.3291	18.5347	21.978	20.7558	18.559	17.7579	21.3025	19.7517
mp-81_7_1.1.1_38.21_1.1.1	10.9065	9.04089	9.21575	8.83576	9.69081	6.99333	7.91165	8.65006	8.5007	9.17352	9.10302	9.02277	12.1266	9.34945	8.83417	8.58497	9.48295	9.09133
mp-124_7_1.1.1_38.21_1.1.1	13.0031	11.2971	11.8409	11.5986	9.72439	10.3981	11.2851	11.5302	11.8905	12.1185	12.6523	10.841	13.5415	11.5538	11.7649	11.971	11.5486	11.7528
mp-81_3_1.1.0_109.47_1.-1.-2	21.0826	19.4423	19.7575	19.1213	17.3328	15.235	16.7659	19.1886	19.1425	19.0169	18.9874	17.9348	21.7416	20.073	18.3187	17.8953	19.6107	19.339
mp-81_9_1.1.0_38.94_2.-2.-1	24.5237	23.0192	23.2883	22.8203	22.1441	20.0576	21.173	22.5769	22.3739	22.2393	21.9463	22.0115	20.3579	23.2541	22.3838	21.7384	24.0195	22.7162
mp-134_5_1.0.0_36.87_1.0.0	23.8949	21.9677	21.6719	22.3761	23.1413	17.6843	22.2607	19.5512	19.7262	21.3894	20.3129	20.6797	12.775	21.2096	22.2802	22.0397	19.7901	23.2603
mp-81_9_1.1.0_38.94_1.1.0	37.8559	35.834	36.3676	35.6277	34.6883	32.4883	33.896	35.2191	35.0224	35.474	35.1466	33.4165	32.8788	36.4532	34.946	34.4975	36.8032	35.9405
mp-134_5_1.0.0_36.87_0.-2.1	33.2045	37.9146	37.962	39.3829	35.5484	31.5649	38.1679	35.4522	35.9911	37.3561	38.2346	28.1663	19.4902	37.1963	38.4068	38.3377	37.1938	38.8673
mp-134_9_1.1.0_38.94_2.-2.-1	26.8222	31.0757	30.7636	31.9448	27.5882	24.0197	30.3198	27.9878	28.4617	29.9437	29.2115	27.8231	20.6005	29.6264	30.5895	30.182	29.9115	31.7471
mp-134_9_1.1.0_38.94_1.1.0	44.4605	41.8917	41.4955	42.64	41.7896	32.7708	41.3937	38.4265	39.0845	41.182	38.9358	37.259	30.6321	39.9304	41.9285	41.6459	39.3859	42.5622
mp-134_3_1.1.1_60.0_1.1.1	-0.25434	2.92383	2.81477	3.09892	8.73329	1.5371	2.37886	3.11919	3.30089	4.49622	4.81264	2.08408	2.58385	3.93467	4.73325	4.99951	2.62192	3.33228
mp-134_7_1.1.1_38.21_1.1.1	8.40134	15.0512	14.7019	15.5206	16.1284	10.5789	14.1817	13.2984	13.6357	15.4929	16.5305	12.9317	10.9847	14.2498	15.823	16.0882	12.6763	14.4949
mp-20483_5_1.0.0_36.87_0.-2.1	17.5341	15.7996	15.8939	15.8844	2.06553	13.1879	16.5427	15.5365	15.6263	15.5283	13.1041	12.7192	15.1839	14.1567	15.3378	14.5623	15.4419	15.6194
mp-30_5_1.0.0_36.87_1.0.0	46.8639	44.9089	46.2595	45.0699	49.2016	44.9681	47.6331	45.3735	46.1137	45.056	47.1409	44.7478	44.2387	45.4871	44.9798	47.394	45.3401	45.3455
mp-124_5_1.0.0_36.87_0.-2.1	36.9753	34.4279	35.8649	35.177	30.9446	32.6508	35.1678	35.1714	36.036	35.5742	35.8882	31.6512	36.0589	35.3974	35.4299	35.7519	35.4594	35.7649
mp-124_5_1.0.0_53.13_0.-1.-3	34.519	30.6597	31.9807	31.334	26.4697	29.4729	31.2775	31.0208	31.8891	31.2498	31.4501	30.8725	34.9468	30.9533	31.1881	31.6005	31.487	31.8178
mp-124_3_1.1.1_60.0_1.1.1	4.30371	0.221249	0.254847	0.235953	-2.79915	0.066088	-0.29323	0.305705	0.283797	0.400167	0.944384	0.268493	0.175682	0.15687	0.318335	0.395981	0.292557	0.04659
mp-81_5_1.0.0_53.13_0.-1.-3	27.8884	26.2419	26.7596	26.1338	21.7935	23.657	24.9824	25.8264	25.7697	25.7992	25.0922	24.8767	26.5369	26.761	25.5506	24.8499	27.6087	26.457
mp-134_7_1.1.1_38.21_3.-2.-1	31.2316	33.739	33.57	34.6738	32.7741	26.4056	33.1394	30.7376	31.295	33.0805	32.3501	30.1651	22.7893	32.8155	33.9166	33.741	31.4971	34.622
mp-134_3_1.1.0_109.47_1.-1.-2	19.3294	24.141	24.1288	25.1619	26.0759	17.3997	22.5645	21.5273	22.0012	24.0901	24.4645	22.0674	12.1172	23.7027	25.1895	25.2057	22.4195	24.725
mp-30_7_1.1.1_38.21_3.-2.-1	57.1362	56.0929	57.569	56.3327	60.982	55.8175	58.5302	56.6582	57.4936	56.2408	59.0817	54.6755	54.2553	56.1604	56.209	59.2941	55.5926	55.3216
mp-124_3_1.1.0_109.47_1.-1.-2	26.6527	22.1663	23.0706	22.4163	18.65	20.5026	21.6524	22.3957	23.0705	22.8405	23.3822	21.3308	25.8036	22.7657	22.8148	22.8717	22.9839	22.8585
mp-124_9_1.1.0_38.94_2.-2.-1	31.6261	28.7265	29.9348	29.321	24.3956	27.2218	29.087	29.0211	29.7879	29.4329	29.4642	28.4755	32.5095	28.916	29.1842	29.4542	29.4362	29.708
mp-124_5_1.0.0_36.87_1.0.0	26.1317	25.6516	26.7935	26.1366	20.7398	24.394	26.0937	25.9734	26.7086	25.6756	26.0269	25.0397	29.2818	25.6148	25.8277	26.0733	26.6453	26.6308
mp-124_9_1.1.0_38.94_1.1.0	44.2848	41.708	43.2734	42.5457	37.4432	39.6502	42.1967	42.1753	43.1959	42.6506	42.8472	40.7402	44.7462	42.0382	42.302	42.7543	42.18	43.1032
mp-81_5_1.0.0_36.87_0.-2.1	32.4641	30.4931	31.0984	30.2416	24.3685	27.7073	29.8755	30.3137	30.1756	30.4992	29.6851	26.2248	28.0465	31.0951	30.3143	29.7905	31.5608	30.8816
mp-81_3_1.1.1_60.0_1.1.1	1.64076	1.03059	1.09817	1.10309	-0.06084	0.505173	0.55824	1.16053	1.20874	0.95971	1.36544	0.353894	0.20461	1.21987	0.638354	0.70583	1.01716	0.883274
mp-134_5_1.0.0_53.13_0.-1.-3	29.6908	29.4705	29.2687	30.1996	29.9368	23.6793	29.59	27.0637	27.3263	28.7418	28.2421	26.5707	19.4299	28.6904	29.9857	29.7695	29.1006	30.3566
mp-20483_3_1.1.0_109.47_1.-1.-2	13.8178	10.8919	10.8644	11.0589	-8.33152	8.90977	11.4622	10.6907	10.7674	10.2196	8.31866	8.96523	8.17699	9.29698	10.2175	9.92555	10.6499	10.2758
mp-20483_7_1.1.1_38.21_3.-2.-1	14.2767	14.4185	14.3266	14.604	-1.83593	11.6509	14.5395	13.7116	13.7679	13.6075	10.636	12.9696	13.9323	12.7428	13.5001	12.5468	13.997	14.227
mp-20483_3_1.1.1_60.0_1.1.1	4.21075	0.828883	0.707666	0.813972	-13.7408	0.116102	0.212048	0.620622	0.585014	0.951667	0.543178	-0.02493	-0.03173	0.482695	1.10172	1.10792	1.01582	0.362284
mp-26_7_0.0.0.1_98.21_0.0.0.1	8.66371	9.76277	10.0481	10.0622	8.01235	4.88687	6.24271	9.37799	9.70813	10.4474	10.3128	8.91341	10.6174	8.44696	9.56877	10.4994	7.75056	8.06477
mp-867200_7_0.0.0.1_98.21_0.0.0.1	13.5166	12.8692	12.8779	4.00913	17.335	-35.0204	8.86669	13.1653	13.4329	14.1533	15.0662	11.5054	11.049	12.7539	13.7175	14.2899	11.5459	9.47137
mp-20483_5_1.0.0_53.13_0.-1.-3	15.184	13.4189	13.3907	13.5455	-3.4334	10.7176	13.6047	12.97	13.0245	12.6001	10.0011	11.9429	12.0666	11.794	12.6361	11.2907	13.102	13.3656
mp-20483_7_1.1.1_38.21_1.1.1	3.89384	5.27146	5.23768	5.29357	-6.96131	4.19317	5.63425	4.80036	4.86926	5.0672	3.48519	4.42762	2.8325	4.7169	5.27206	5.31267	5.07531	5.24053
mp-20483_9_1.1.0_38.94_1.1.0	19.5019	16.7036	16.6711	16.8651	3.89002	13.6203	17.8261	16.0826	16.1242	16.4708	12.7637	15.6492	17.8574	15.4572	16.1454	14.614	16.8416	16.8934
mp-69_7_0.0.0.1_98.21_0.0.0.1	14.1371	13.6062	13.3664	6.87626	18.81	7.7681	8.94956	13.806	14.0642	14.5393	15.8973	11.8682	11.2732	13.1522	14.3158	14.6525	11.6205	10.2336
mp-20483_9_1.1.0_38.94_2.-2.-1	15.1701	12.7091	12.72	12.7905	-10.2188	9.62755	12.9023	12.265	12.2682	12.0782	9.86725	11.8483	12.4412	11.2281	11.9339	10.7055	12.4446	12.7737
mp-20483_5_1.0.0_36.87_1.0.0	14.0028	10.0849	9.95636	10.258	-12.2806	7.95136	10.6543	9.40224	9.43267	9.55615	9.15835	9.40551	10.2273	8.89429	9.0409	7.80715	10.1174	9.6922
mp-38_7_0.0.0.1_98.21_0.0.0.1	12.1797	11.4055	11.3518	6.5239	15.3055	5.21173	7.45789	11.5581	11.8107	12.7851	13.4972	10.5654	11.0396	11.2648	11.7812	12.6969	9.62313	9.02052
mp-123_7_0.0.0.1_98.21_0.0.0.1	12.9856	12.1431	12.1497	7.68392	16.2798	5.38154	7.76616	12.2944	12.5921	13.2898	14.1516	11.0401	10.6896	12.039	12.6411	13.5307	10.5355	9.33803
mp-112_7_0.0.0.1_21.79_0.0.0.1	13.4676	14.7429	14.7438	15.0623	17.2213	12.048	12.686	15.2193	15.1177	16.4504	16.0648	14.307	13.9283	15.0539	15.9344	15.5885	14.0887	13.7
mp-49_7_0.0.0.1_21.79_0.0.0.1	98.4717	88.0649	87.5298	88.8952	89.9916	86.6675	94.5709	89.8766	90.4773	91.2711	87.6415	89.7111	83.2522	91.5592	89.2087	88.2763	93.5711	93.9894
mp-87_7_0.0.0.1_21.79_0.0.0.1	69.9294	64.776	62.92	64.6663	64.8747	51.4274	56.1437	73.0101	69.3661	69.722	62.8924	51.1592	42.0112	63.0018	61.0405	60.879	59.5975	57.1386
mp-79_7_0.0.0.1_21.79_0.0.0.1	5.88979	7.45776	6.98879	7.40555	11.1906	5.32749	5.60127	7.70621	7.50438	7.46329	10.6724	4.23773	-2.00924	8.72304	8.67319	9.01871	7.06496	9.45251
mp-18_7_0.0.0.1_21.79_0.0.0.1	15.0995	11.769	11.7512	10.4926	14.7099	8.88791	12.4055	12.2276	12.0997	13.9733	12.992	13.7881	12.5755	11.3173	12.4538	11.9276	12.3991	13.5859
mp-46_7_0.0.0.1_21.79_0.0.0.1	22.768	19.4683	20.82	23.459	21.3849	18.412	18.1464	20.9668	20.9653	22.1419	22.3879	22.9849	17.9601	18.4471	20.986	20.2164	22.1898	21.8272
mp-99_7_0.0.0.1_21.79_0.0.0.1	19.8731	15.7902	15.9007	9.87768	20.3506	13.5316	15.7985	16.7068	16.7612	18.064	18.1666	17.4771	16.9991	15.9517	16.7893	16.4702	14.2136	15.7614
mp-8_7_0.0.0.1_21.79_0.0.0.1	60.5229	50.5963	53.7099	52.1138	60.4113	53.2588	65.3168	49.6173	52.0752	63.8972	52.5174	49.9732	45.115	50.0205	51.0757	51.9155	56.5047	68.0188
mp-153_7_0.0.0.1_21.79_0.0.0.1	12.4586	10.3623	10.9124	10.9017	12.8231	9.5257	10.1945	11.1548	11.2464	17.1837	12.115	11.3186	9.5556	11.1322	11.6705	11.9167	10.9431	10.9049
mp-82_7_0.0.0.1_21.79_0.0.0.1	4.64151	2.35812	2.57665	2.46531	3.85027	1.71807	2.11133	1.90032	2.12172	2.15156	-1.50794	1.50438	-20.4582	2.36331	2.57449	2.87615	1.8732	2.56132
mp-103_7_0.0.0.1_21.79_0.0.0.1	25.641	26.46	26.1007	28.5665	27.6059	21.1534	19.1202	29.7305	29.2318	28.4327	27.9714	23.284	21.5159	28.6465	29.8362	32.606	26.3634	22.6626
mp-131_7_0.0.0.1_21.79_0.0.0.1	19.5652	18.394	17.8233	20.0245	20.3364	13.6498	14.7843	21.1349	20.6094	21.5017	21.5411	17.4906	16.9195	20.3122	19.8698	21.3785	17.7758	15.1176
mp-113_7_0.0.0.1_21.79_0.0.0.1	41.866	33.3525	33.8556	33.1053	39.9636	42.8149	44.2787	31.8721	32.2243	43.2212	39.6659	39.9196	38.2914	33.837	34.6315	32.7507	41.0949	50.9341
mp-20071_5_1.0.0_53.13_0.-1.-3	14.0497	0.845918	0.45986	-2.60124	-3.69093	17.1568	12.1385	0.301041	12.5103	14.4124	-1.12572	-3.54246	-0.10161	-0.35512	12.1131	12.0846	-4.02019	12.8372
mp-20071_5_1.0.0_36.87_1.0.0	8.31179	12.6129	11.8911	10.3592	10.0871	27.5132	15.9806	11.7786	14.0475	16.2675	10.7447	10.7266	12.6508	11.0957	12.621	13.6959	9.34838	11.6761
mp-20071_7_1.1.1_38.21_1.1.1	11.2327	14.3361	13.2279	12.7046	13.0108	19.7243	16.0344	13.1461	13.7344	16.1419	13.7227	12.3729	13.7946	13.6316	12.9356	14.0413	13.5588	13.9647
mp-20071_9_1.1.0_38.21_1.1.0	4.57885	6.52583	6.00147	5.75733	4.78652	10.4596	8.48968	5.95547	6.3914	7.42014	5.94334	5.15463	5.81038	5.94646	5.67602	6.32722	5.18041	6.20688
mp-145_7_0.0.0.1_21.79_0.0.0.1	21.3488	18.4578	18.2966	18.4845	21.5511	12.6468	16.9827	19.2908	19.1576	20.4504	19.8713	20.5294	19.0654	20.6349	19.2854	19.3644	15.3049	16.7662
mp-94_7_0.0.0.1_21.79_0.0.0.1	6.43912	2.45345	2.5068	2.75404	2.92143	1.76414	2.04882	3.1064	2.9095	3.38719	2.89717	1.24852	-3.24293	3.13484	3.32412	3.02287	2.64409	3.43786
mp-88_7_0.0.0.1_21.79_0.0.0.1	16.4518	13.4855	13.3204	9.64447	16.998	9.49514	13.3276	13.8441	13.82	15.4747	15.0006	14.8758	13.8331	12.8671	14.2774	14.0594	12.7681	14.237
mp-144_7_0.0.0.1_21.79_0.0.0.1	18.5434	14.5701	14.7356	11.6008	18.9739	12.9362	14.5057	15.3421	15.3898	16.7373	16.9574	16.1319	15.4116	14.4387	15.3936	14.9488	13.8702	14.6462
mp-20071_3_1.1.1_60.0_1.1.1	11.8638	14.4986	13.3991	12.9669	14.1499	15.4476	17.1436	12.8752	12.9632	14.4412	13.0213	13.9262	15.901	13.9591	12.5614	13.3348	12.9665	13.6445
mp-20071_5_1.0.0_36.87_0.-1.-2	8.31458	10.5961	10.0111	9.10569	7.15875	16.2725	13.9934	9.19601	10.4727	11.8868	9.61505	8.82585	10.2052	9.99943	9.45153	10.0267	8.92465	11.2128
mp-33_7_0.0.0.1_21.79_0.0.0.1	69.851	66.6906	67.0709	68.3745	70.5054	61.9304	69.1912	67.0255	67.6435	67.4034	67.2195	68.7518	60.5858	64.3575	67.6868	66.0074	70.001	72.7369
mp-67_7_0.0.0.1_21.79_0.0.0.1	18.3197	17.3689	17.4806	18.705	20.1382	17.9466	19.1642	17.8642	18.0154	19.3066	20.0675	19.4311	18.0757	19.5414	19.7054	18.971	19.4772	19.3223
mp-143_7_0.0.0.1_21.79_0.0.0.1	20.4852	16.628	16.7539	13.1161	21.0703	12.0814	15.1693	17.6705	17.7936	18.9266	19.2479	18.8248	18.121	17.1504	17.9851	17.9177	15.2688	16.4727
mp-54_7_0.0.0.1_21.79_0.0.0.1	45.0708	36.1981	36.5139	35.114	34.3018	35.9388	39.9881	36.3689	34.8702	32.2842	35.4774	30.1497	33.1207	34.1457	34.554	34.6161	37.6777	37.557
mp-20071_3_1.1.0_109.47_1.-1.-2	2.27287	2.46506	2.27415	2.10406	1.06337	3.65131	2.28936	0.961449	2.29838	2.82447	1.94591	-6.90986	1.77595	1.49541	2.04899	2.27373	1.91302	2.05656
mp-155_7_0.0.0.1_21.79_0.0.0.1	12.5536	17.1182	16.3082	16.8889	10.8495	8.25686	-1308.42	18.6265	17.9285	15.7491	12.8949	8.88688	4.1811	11.7516	11.0714	7.41106	13.5467	11.0226
mp-20071_9_1.1.0_38.21_2.-2.-1	14.4034	16.1589	15.3915	15.0303	14.5471	19.7792	16.5621	14.8801	15.258	16.5758	14.7532	15.314	16.1917	15.8242	14.6701	15.065	15.0812	15.8194
mp-1184554_7_0.0.0.1_21.79_0.0.0.1	0.834969	0.216732	0.242925	0.09793	1.72678	0.294453	-0.04392	0.209405	0.185209	0.788831	0.407224	0.197567	-0.66035	0.271876	0.140404	0.551883	0.467033	0.42199

## Sheet: single_FeCV
config	DFT (PBE, eV)	7net-Omni.mpa	7net-Omni.omat	7net-Omni.matpes	UMA.omat	DPA.mp	DPA.omat	7net-ompa.mpa	7net-ompa.omat	eSEN[oam]	eSEN[omat]	ORB[mpa]	ORB[omat]	NequIP[oam]	GRACE[oam]	GRACE[omat]	MACE[mpa]	MACE[omat]
C_a1	0.47	0.573	0.737	0.779	0.658	0.603	0.762	0.703	0.731	0.524	0.539	0.607	0.593	0.62	0.553	0.568	0.408	0.952
C_a2	-0.01	-0.007	0.08	0.113	0.049	0.064	0.106	0.15	0.182	-0.021	-0.039	-0.076	-0.029	-0.03	-0.059	-0.051	-0.035	0.217
C_b1	0.68	0.956	1.254	1.346	1.184	0.967	1.239	1.306	1.355	1.071	1.099	1.089	1.162	1.079	1.024	1.091	0.855	1.608
C_b2	0.47	0.321	0.454	0.482	0.549	0.499	0.558	0.488	0.54	0.502	0.522	0.305	0.309	0.425	0.353	0.396	0.261	0.968
C_b3	0.34	0.791	0.953	0.994	0.789	0.751	0.897	0.912	0.946	0.762	0.775	0.776	0.765	0.766	0.678	0.687	0.507	1.178
C_c1	0.58	0.869	1.06	1.105	0.866	0.874	1.011	1.011	1.061	0.818	0.793	0.833	0.809	0.857	0.831	0.828	0.697	1.337
C_c2	0.12	0.869	1.06	1.105	0.866	0.874	1.011	1.011	1.061	0.818	0.793	0.829	0.805	0.857	0.831	0.828	0.697	1.337
C_d	0.16	0.037	0.077	0.071	0.109	0.078	0.105	0.091	0.094	0.044	0.032	0.088	0.112	0.032	0.093	0.097	0.102	0.103
C_e	0.13	-0.043	0.031	0.05	0.072	0.079	0.131	0.093	0.111	-0.001	0.002	0.045	0.071	0.003	0.058	0.057	0.159	0.127
C_f	-0.09	-0.173	-0.068	-0.042	-0.04	-0.044	0.033	-0.043	-0.004	-0.125	-0.144	-0.029	0.025	-0.096	-0.052	-0.036	0.015	-0.12
C_g	-0.09	-0.083	0.058	0.041	0.101	0.048	0.128	0.153	0.165	0.013	0.048	0.059	0.099	-0.006	0.018	0.017	0.205	0.09
C_h	-0.65	-0.676	-0.614	-0.552	-0.654	-0.612	-0.532	-0.626	-0.593	-0.714	-0.739	-0.637	-0.575	-0.546	-0.633	-0.632	-0.608	-0.655
C_i	-1.67	-1.547	-1.646	-1.641	-1.463	-1.206	-1.25	-1.663	-1.614	-1.559	-1.627	-1.297	-1.459	-1.496	-1.335	-1.355	-1.37	-1.606
C_j	1.07	0.968	1.306	1.424	1.211	0.977	1.325	1.28	1.326	0.968	1	1.007	0.946	0.931	0.877	0.946	0.578	1.597
C_k	1.5	1.039	1.521	1.593	1.551	1.232	1.606	1.365	1.453	1.315	1.314	1.257	1.494	1.298	1.345	1.359	0.931	1.777

## Sheet: single_FeTM
config	DFT (PBE, eV)	7net-Omni.mpa	7net-Omni.omat	7net-Omni.matpes	UMA.omat	DPA.mp	DPA.omat	7net-ompa.mpa	7net-ompa.omat	eSEN[oam]	eSEN[omat]	ORB[mpa]	ORB[omat]	NequIP[oam]	GRACE[oam]	GRACE[omat]	MACE[mpa]	MACE[omat]
Co	-0.043	-0.06	-0.056	-0.06	-0.036	-0.039	-0.029	-0.051	-0.055	-0.065	-0.048	-0.081	-0.045	-0.066	-0.052	-0.049	-0.004	-0.007
Cr	-0.239	-0.135	-0.151	-0.046	-0.222	0.037	-0.032	-0.141	-0.147	-0.345	-0.257	-0.258	-0.175	-0.221	-0.05	-0.059	0.002	-0.002
Cu	0.246	0.118	0.15	0.16	0.202	0.216	0.202	0.134	0.133	0.159	0.166	0.132	0.164	0.117	0.143	0.138	0.126	0.206
Mn	0.079	0.073	0.073	0.092	0.026	0.047	0.059	0.077	0.078	-0.011	0.003	-0.031	0.007	0.086	0.035	0.037	0.053	0.001
Mo	-0.277	-0.142	-0.143	-0.073	-0.24	-0.185	-0.188	-0.185	-0.191	-0.305	-0.257	-0.267	-0.135	-0.217	-0.188	-0.183	-0.134	-0.112
Nb	-0.381	-0.322	-0.324	-0.299	-0.331	-0.304	-0.309	-0.358	-0.356	-0.396	-0.331	-0.368	-0.327	-0.37	-0.404	-0.414	-0.319	-0.201
Ni	0.02	0.028	0.043	0.055	0.029	0.021	0.05	0.032	0.033	-0.022	0.011	0.037	0.065	0.05	0.036	0.045	0.077	0.122
Ti	-0.246	-0.262	-0.282	-0.288	-0.249	-0.298	-0.27	-0.333	-0.334	-0.3	-0.274	-0.349	-0.314	-0.315	-0.289	-0.3	-0.47	-0.249
V	-0.233	-0.236	-0.275	-0.233	-0.217	-0.196	-0.17	-0.279	-0.294	-0.293	-0.255	-0.311	-0.274	-0.243	-0.274	-0.28	-0.143	-0.126

## Sheet: torsion
from	mol	DFT (PBE-D3, eV)	DFT (wB97M-D3BJ)	7net-Omni.mpa	7net-Omni.omat	7net-Omni.matpes	UMA.omc	UMA.omat	DPA.mp	DPA.omat	7net-ompa.mpa	7net-ompa.omat	eSEN[oam]	eSEN[omat]	ORB[mpa]	ORB[omat]	NequIP[oam]	GRACE[oam]	GRACE[omat]	MACE[mpa]	MACE[omat]	7net-Omni.omol25_low	7net-Omni.spice	UMA.omol25	DPA.spice	eSEN[omol]	MACE[spice]
biaryl	0	0.108999	0.101852	0.098895	0.098782	0.086425	0.102692	0.153407	0.157596	0.204747	0.295953	0.299585	0.093003	0.110602	0.106694	0.131584	0.217681	0.135333	0.211699	0.157697	0.674808	0.098633	0.093077	0.104335	0.113468	0.105662	0.102408
biaryl	1	0.310318	0.264902	0.300439	0.286376	0.273613	0.30685	0.384573	0.347693	0.386139	0.468608	0.462932	0.271496	0.319108	0.242827	0.292286	0.485568	0.134166	0.236971	0.293567	0.711058	0.244141	0.237896	0.267215	0.300694	0.263685	0.229742
biaryl	2	0.119107	0.088406	0.12523	0.126539	0.112131	0.115532	0.170899	0.17857	0.244672	0.339704	0.369974	0.128236	0.12638	0.151748	0.183584	0.246374	0.179417	0.243778	0.205685	0.551023	0.071289	0.078082	0.082426	0.123741	0.078934	0.072957
biaryl	3	0.12423	0.091504	0.124747	0.122766	0.10795	0.116017	0.171648	0.179399	0.241375	0.354047	0.37515	0.115003	0.114816	0.128847	0.146454	0.220985	0.204324	0.281342	0.221199	0.571401	0.074219	0.081807	0.085331	0.126649	0.083244	0.069496
biaryl	4	0.234991	0.16572	0.228492	0.218609	0.210451	0.229133	0.253153	0.270548	0.309471	0.342454	0.365794	0.224153	0.230211	0.215081	0.28352	0.358975	0.273401	0.344366	0.258297	0.609717	0.15625	0.160145	0.163771	0.186547	0.163014	0.156036
biaryl	5	0.13732	0.087469	0.140247	0.144656	0.12586	0.127853	0.174131	0.201271	0.256089	0.273259	0.292591	0.149525	0.13965	0.17164	0.174785	0.319083	0.200181	0.279819	0.262287	0.614014	0.072266	0.078972	0.08419	0.098216	0.0821	0.062896
biaryl	6	0.181859	0.115325	0.164883	0.160293	0.146172	0.173392	0.222482	0.215363	0.257112	0.316268	0.34797	0.153616	0.170362	0.183223	0.225062	0.303756	0.192999	0.254466	0.245481	0.62221	0.098633	0.106383	0.108956	0.144526	0.106929	0.104105
biaryl	7	0.098175	0.13809	0.088575	0.081845	0.096547	0.101867	0.131165	0.122984	0.121126	0.130271	0.147582	0.098933	0.120815	0.099722	0.142417	0.161198	0.103929	0.158908	0.106268	0.498656	0.145508	0.137266	0.143198	0.152697	0.142288	0.125161
biaryl	8	0.229126	0.161032	0.209983	0.198978	0.180364	0.221201	0.273988	0.25302	0.298889	0.296364	0.326359	0.227922	0.242229	0.19482	0.271579	0.356357	0.138503	0.200947	0.307529	0.694698	0.146484	0.150932	0.157621	0.183874	0.155817	0.136485
biaryl	9	0.117717	0.080308	0.09196	0.093409	0.070604	0.107735	0.121591	0.180389	0.197407	0.34022	0.354563	0.060389	0.081865	0.134274	0.124334	0.081943	0.126332	0.15737	0.182697	0.513843	0.064453	0.069273	0.073944	0.119603	0.074282	0.071052
biaryl	10	0.168004	0.12354	0.146551	0.147336	0.119506	0.159876	0.17683	0.215249	0.266642	0.427589	0.441529	0.155628	0.178663	0.238856	0.234063	0.227087	0.141316	0.184283	0.313358	0.666321	0.100586	0.108772	0.120992	0.157159	0.120537	0.108358
biaryl	11	0.054532	0.041229	0.091123	0.079276	0.071306	0.052563	0.134855	0.129061	0.19821	0.034842	0.033989	0.032418	0.082557	0.058381	0.113825	0.336542	0.061124	0.160069	0.055539	0.477535	0.03125	0.02974	0.038841	0.171089	0.038816	0.055018
biaryl	12	0.351292	0.308393	0.336249	0.321168	0.321147	0.353573	0.39512	0.35891	0.407285	0.40348	0.436241	0.315786	0.337538	0.293745	0.328774	0.443699	0.235895	0.298692	0.237694	0.575723	0.285156	0.284213	0.310169	0.323597	0.308507	0.257
biaryl	13	0.355995	0.306762	0.336835	0.320278	0.309452	0.352238	0.405923	0.370624	0.424574	0.481312	0.489915	0.319448	0.339081	0.294906	0.327331	0.426188	0.233481	0.302807	0.294547	0.632992	0.279297	0.278537	0.309384	0.332931	0.307138	0.25706
biaryl	14	0.386462	0.294052	0.333593	0.309028	0.312552	0.381435	0.386851	0.341974	0.405214	0.050635	0.106076	0.291808	0.330035	0.165999	0.213351	0.459112	0.243132	0.303197	0.281801	0.584197	0.258789	0.255873	0.298197	0.321566	0.296919	0.23915
biaryl	15	0.407962	0.327983	0.383156	0.369434	0.359507	0.405449	0.421957	0.369734	0.426471	0.209618	0.237785	0.347532	0.379841	0.311376	0.344157	0.510393	0.242469	0.298695	0.364817	0.642636	0.300781	0.298426	0.333244	0.320976	0.327605	0.28381
biaryl	16	0.589308	0.478388	0.505392	0.479056	0.476277	0.590395	0.604182	0.517061	0.556458	0.350032	0.401216	0.463192	0.518183	0.417107	0.455211	0.606874	0.258091	0.30564	0.469006	0.692088	0.426758	0.428472	0.482355	0.471135	0.476732	0.442692
biaryl	17	0.418073	0.306207	0.340609	0.320052	0.312387	0.418047	0.38066	0.37345	0.397625	0.171225	0.191881	0.296609	0.331301	0.247592	0.298155	0.46326	0.137145	0.2007	0.321989	0.619933	0.261719	0.262611	0.306381	0.344256	0.305325	0.281726
biaryl	18	0.428955	0.326018	0.367168	0.340424	0.33827	0.422927	0.462785	0.395255	0.450904	0.050894	0.104899	0.361479	0.40812	0.264136	0.226312	0.565315	0.244211	0.312641	0.359326	0.645156	0.288086	0.289506	0.330288	0.375433	0.324298	0.294014
biaryl	19	0.478262	0.432594	0.423602	0.409205	0.389632	0.472549	0.453288	0.474972	0.48055	0.636753	0.665909	0.326802	0.412317	0.385135	0.383116	0.533126	0.276593	0.318833	0.446477	0.728136	0.398438	0.407422	0.429187	0.422643	0.43011	0.421596
biaryl	20	0.126007	0.088745	0.111324	0.114723	0.10781	0.11803	0.159664	0.167278	0.211892	0.21942	0.24173	0.122172	0.141407	0.096233	0.107806	0.290122	0.213046	0.321019	0.158642	0.644402	0.091797	0.085219	0.089526	0.116437	0.088176	0.075937
biaryl	21	0.451167	0.378603	0.41632	0.408638	0.396891	0.440737	0.515519	0.423425	0.466569	0.436974	0.475956	0.390993	0.4355	0.306385	0.317493	0.602863	0.368558	0.487101	0.405968	0.791106	0.357422	0.354693	0.380999	0.415558	0.378816	0.350928
biaryl	22	0.134291	0.092442	0.134193	0.142124	0.137563	0.131902	0.170321	0.202298	0.261896	0.34869	0.379136	0.164957	0.169174	0.143462	0.160385	0.321691	0.273583	0.350897	0.182614	0.519919	0.083984	0.095513	0.088722	0.149281	0.085862	0.095826
biaryl	23	0.139162	0.102932	0.13237	0.13625	0.127357	0.137344	0.169744	0.205316	0.268275	0.33509	0.366018	0.161221	0.167016	0.125424	0.144971	0.30713	0.303484	0.392543	0.193011	0.538323	0.082031	0.089819	0.097846	0.159226	0.096308	0.094923
biaryl	24	0.282811	0.203216	0.294116	0.285818	0.288959	0.279006	0.268188	0.330618	0.372414	0.343573	0.380079	0.298219	0.313989	0.249716	0.288548	0.445479	0.461457	0.533611	0.355819	0.654954	0.225586	0.229905	0.20326	0.277889	0.204535	0.21349
biaryl	25	0.156085	0.104981	0.174223	0.18452	0.183998	0.150814	0.169288	0.221245	0.297627	0.262576	0.284904	0.198873	0.201651	0.182375	0.191547	0.380311	0.320417	0.406159	0.26657	0.569986	0.097656	0.104729	0.103198	0.138986	0.101084	0.09319
biaryl	26	0.219589	0.151372	0.220363	0.220417	0.228319	0.215608	0.230682	0.280729	0.338785	0.29693	0.340194	0.22323	0.245974	0.20906	0.246526	0.37565	0.298698	0.380024	0.238981	0.592941	0.152344	0.162041	0.146467	0.214496	0.146037	0.168285
biaryl	27	0.142901	0.162515	0.124848	0.126029	0.136035	0.139107	0.161207	0.177136	0.184092	0.159923	0.190946	0.121279	0.146527	0.11897	0.15791	0.244442	0.2235	0.337604	0.137881	0.505153	0.151367	0.150431	0.165861	0.119847	0.164287	0.127283
biaryl	28	0.355687	0.283436	0.340824	0.32913	0.330592	0.350337	0.362852	0.371373	0.419915	0.228135	0.290231	0.380699	0.398601	0.309764	0.352629	0.48055	0.382768	0.477139	0.40628	0.725835	0.291016	0.295097	0.282105	0.335622	0.284608	0.285497
biaryl	29	0.128831	0.094341	0.113682	0.109965	0.101642	0.122067	0.139607	0.200424	0.222882	0.358812	0.360181	0.119163	0.14241	0.141885	0.099411	0.184377	0.223034	0.252058	0.189431	0.504471	0.081055	0.090598	0.088901	0.128397	0.08266	0.100712
biaryl	30	0.192498	0.152052	0.179223	0.17516	0.160022	0.183319	0.243764	0.225299	0.284696	0.359466	0.367223	0.176957	0.201503	0.167233	0.215799	0.360882	0.152297	0.25904	0.18731	0.710498	0.123047	0.12208	0.150071	0.173643	0.147297	0.122118
biaryl	31	0.182257	0.141894	0.151743	0.154484	0.132333	0.18036	0.307079	0.215583	0.276298	0.453705	0.48185	0.140611	0.177847	0.226875	0.251154	0.286127	0.186532	0.276542	0.222748	0.695193	0.097656	0.099818	0.139627	0.154291	0.138616	0.11727
biaryl	32	0.118845	0.090451	0.101875	0.104446	0.091748	0.109273	0.160176	0.15424	0.204458	0.286897	0.298343	0.099285	0.118137	0.092628	0.130868	0.234142	0.105201	0.178442	0.186821	0.687484	0.083984	0.077167	0.086265	0.112451	0.084966	0.0849
biaryl	33	0.106025	0.100277	0.098159	0.098331	0.08499	0.100753	0.153127	0.162692	0.21027	0.360018	0.37461	0.090509	0.10336	0.136955	0.180395	0.209386	0.178701	0.27148	0.183232	0.660575	0.094727	0.088107	0.103042	0.108258	0.103539	0.097449
biaryl	34	0.179638	0.145864	0.157738	0.158255	0.139253	0.176936	0.247276	0.210519	0.28252	0.407135	0.418813	0.147574	0.182096	0.223292	0.266738	0.325887	0.193289	0.290895	0.186052	0.714455	0.104492	0.106093	0.143836	0.16589	0.141876	0.121331
biaryl	35	0.213768	0.166283	0.203475	0.199964	0.185927	0.207423	0.287282	0.255672	0.312074	0.374154	0.391746	0.183134	0.219421	0.174547	0.214147	0.410349	0.162179	0.265185	0.228602	0.747228	0.137695	0.137959	0.164463	0.202487	0.16093	0.140753
biaryl	36	0.102913	0.09458	0.095085	0.094566	0.08027	0.098014	0.176828	0.160328	0.205008	0.411734	0.434663	0.086903	0.096157	0.150801	0.196778	0.186556	0.199725	0.284717	0.217111	0.637109	0.089844	0.080893	0.098321	0.099687	0.097113	0.091838
biaryl	37	0.196569	0.1619	0.190382	0.185004	0.168945	0.188618	0.259701	0.245995	0.311183	0.433571	0.448891	0.181785	0.211118	0.21657	0.302125	0.354486	0.204557	0.317412	0.203872	0.70176	0.128906	0.13066	0.160561	0.190704	0.157277	0.134941
biaryl	38	0.345492	0.293217	0.332725	0.314579	0.30833	0.343985	0.44727	0.386294	0.417833	0.489194	0.495078	0.284846	0.354663	0.26531	0.30736	0.55901	0.200325	0.296672	0.287639	0.780014	0.267578	0.263228	0.295022	0.337558	0.290572	0.273302
biaryl	39	0.208561	0.17684	0.218061	0.213846	0.199172	0.207061	0.295311	0.282894	0.341451	0.43888	0.46452	0.192497	0.237732	0.216476	0.301892	0.405602	0.219776	0.328436	0.240759	0.731662	0.152344	0.153435	0.174964	0.223624	0.171512	0.159748
biaryl	40	0.231536	0.298436	0.199654	0.196226	0.20347	0.234725	0.234461	0.26721	0.204859	0.167901	0.172081	0.204412	0.192463	0.181196	0.275027	0.138647	0.234988	0.168709	0.218275	0.457788	0.297852	0.289466	0.300066	0.280659	0.301712	0.263887
biaryl	41	0.146629	0.100568	0.110902	0.108647	0.094907	0.137714	0.221125	0.210691	0.244025	0.271957	0.298567	0.166065	0.19704	0.206129	0.243806	0.227071	0.169275	0.250635	0.171742	0.776047	0.113281	0.10952	0.09911	0.113907	0.097516	0.083981
biaryl	42	0.188607	0.14218	0.17012	0.163222	0.140139	0.179639	0.222066	0.233195	0.288101	0.292242	0.316755	0.201253	0.184042	0.18884	0.246781	0.286112	0.084111	0.125134	0.265764	0.655353	0.123047	0.127596	0.139492	0.177066	0.136651	0.123188
biaryl	43	0.277094	0.213012	0.250758	0.240941	0.222437	0.270789	0.33042	0.286241	0.360355	0.39835	0.415143	0.265315	0.290648	0.244878	0.324536	0.412005	0.245973	0.363567	0.214204	0.748592	0.181641	0.184262	0.209565	0.226026	0.210088	0.177766
biaryl	44	0.141828	0.101665	0.132723	0.129095	0.114181	0.13326	0.184312	0.192759	0.263908	0.36523	0.39927	0.144017	0.142668	0.161922	0.203783	0.264183	0.163049	0.224368	0.272615	0.534353	0.081055	0.08857	0.095933	0.136417	0.091973	0.082559
biaryl	45	0.121979	0.088535	0.131529	0.130129	0.112557	0.115009	0.168596	0.196548	0.273914	0.420872	0.464896	0.141012	0.149901	0.182724	0.258295	0.23451	0.177586	0.229509	0.282561	0.47895	0.070313	0.076082	0.08265	0.128546	0.078327	0.068969
biaryl	46	0.084253	0.063769	0.084627	0.085324	0.065865	0.074684	0.110414	0.155985	0.181444	0.300391	0.323602	0.054365	0.083855	0.139567	0.129843	0.092103	0.116518	0.169941	0.164574	0.433722	0.056641	0.057604	0.066384	0.107828	0.066186	0.051813
biaryl	47	0.129936	0.087168	0.131789	0.131141	0.115022	0.125459	0.179866	0.184137	0.22002	0.282901	0.303519	0.106462	0.119071	0.154839	0.199608	0.255181	0.146236	0.203172	0.249253	0.583941	0.070313	0.079375	0.08077	0.12225	0.079018	0.075758
biaryl	48	0.194578	0.149239	0.206427	0.201159	0.184993	0.192732	0.256921	0.258456	0.32521	0.380214	0.401569	0.219352	0.228209	0.213691	0.270012	0.355408	0.176102	0.236374	0.281608	0.631376	0.140625	0.144524	0.146593	0.183324	0.146194	0.142356
biaryl	49	0.201679	0.145005	0.207406	0.20039	0.186992	0.199329	0.230131	0.262559	0.301988	0.44552	0.469802	0.212724	0.223443	0.241384	0.323343	0.369014	0.296084	0.358631	0.313799	0.560807	0.138672	0.142562	0.142537	0.174547	0.143754	0.142701
biaryl	50	0.193963	0.145064	0.184423	0.179137	0.171688	0.189742	0.21286	0.24395	0.277428	0.261025	0.275727	0.186797	0.1813	0.211972	0.252001	0.314098	0.175072	0.248562	0.18104	0.585191	0.128906	0.13322	0.143291	0.169858	0.142111	0.127731
biaryl	51	0.154508	0.124658	0.137932	0.135549	0.117067	0.150359	0.199154	0.202653	0.243128	0.223017	0.242506	0.169589	0.155503	0.197233	0.202342	0.215156	0.049192	0.095922	0.316125	0.604188	0.100586	0.104032	0.121656	0.148425	0.116978	0.109001
biaryl	52	0.107893	0.076416	0.128573	0.130352	0.114388	0.102369	0.164771	0.183091	0.253737	0.381209	0.421638	0.126157	0.142339	0.173074	0.233944	0.196945	0.253132	0.317134	0.270673	0.533782	0.058594	0.065786	0.06993	0.111603	0.067397	0.065951
biaryl	53	0.235398	0.199195	0.206117	0.193532	0.17671	0.234662	0.289874	0.261016	0.304248	0.288487	0.300364	0.246449	0.256507	0.210096	0.216494	0.320742	0.049858	0.10548	0.34129	0.674475	0.167969	0.163501	0.20092	0.2094	0.196835	0.193879
biaryl	54	0.223536	0.161101	0.215758	0.215297	0.192198	0.212836	0.265661	0.278037	0.33437	0.294287	0.318267	0.240338	0.24293	0.251126	0.293676	0.400563	0.142583	0.210794	0.351431	0.670831	0.144531	0.145639	0.162184	0.178207	0.159085	0.138494
biaryl	55	0.194499	0.152363	0.201557	0.196281	0.174804	0.190721	0.246819	0.258633	0.33133	0.334274	0.353807	0.211622	0.209399	0.214469	0.278702	0.326449	0.205352	0.28656	0.242944	0.674589	0.130859	0.139151	0.149644	0.181842	0.149496	0.137125
biaryl	56	0.131395	0.09959	0.137411	0.13788	0.114431	0.125546	0.158444	0.19622	0.253131	0.380508	0.402378	0.149747	0.182879	0.250997	0.231978	0.2476	0.150284	0.21384	0.323195	0.557618	0.087891	0.093917	0.097191	0.143459	0.095791	0.092576
biaryl	57	0.256287	0.213533	0.22505	0.209604	0.184699	0.253774	0.300206	0.288785	0.348196	0.31504	0.328469	0.272197	0.276587	0.209652	0.260564	0.366654	0.068886	0.104996	0.345427	0.758621	0.189453	0.185435	0.215085	0.232464	0.212268	0.192511
biaryl	58	0.19288	0.14053	0.19369	0.18803	0.168496	0.186591	0.247098	0.24548	0.279155	0.292766	0.309927	0.184133	0.201192	0.189066	0.255453	0.337565	0.146429	0.209335	0.308084	0.688774	0.130859	0.135806	0.137526	0.175135	0.136024	0.12951
biaryl	59	0.161593	0.123387	0.184807	0.182875	0.161816	0.158011	0.215432	0.232483	0.274391	0.255301	0.267161	0.160048	0.200083	0.237926	0.253111	0.31725	0.246932	0.318292	0.301845	0.81608	0.116211	0.122595	0.119976	0.158757	0.119263	0.112021
biaryl	60	0.224151	0.168336	0.213748	0.20021	0.18039	0.214995	0.28939	0.282188	0.359752	0.366363	0.403152	0.233653	0.227212	0.243913	0.348692	0.349493	0.188862	0.246634	0.318173	0.594612	0.145508	0.147942	0.165395	0.206867	0.166043	0.161542
biaryl	61	0.122131	0.086	0.133943	0.130382	0.11161	0.116635	0.185505	0.199354	0.272797	0.425086	0.477556	0.134289	0.141614	0.221608	0.316547	0.219996	0.215778	0.26928	0.292275	0.447142	0.05957	0.06586	0.080074	0.127237	0.076509	0.063636
biaryl	62	0.320632	0.279365	0.289218	0.275676	0.266786	0.314159	0.307006	0.326394	0.377356	0.363484	0.404045	0.21596	0.289393	0.22574	0.22014	0.515532	0.207034	0.250151	0.378669	0.749071	0.258789	0.262336	0.278317	0.318511	0.282025	0.261374
biaryl	63	0.207256	0.146296	0.204425	0.194123	0.17783	0.202712	0.248687	0.261537	0.320885	0.292855	0.292188	0.253651	0.268869	0.288488	0.246852	0.225525	0.14064	0.163294	0.317253	0.57271	0.152344	0.158023	0.146721	0.169082	0.143053	0.149695
biaryl	64	0.117639	0.084887	0.11151	0.103793	0.089121	0.114175	0.159542	0.173635	0.217197	0.18484	0.241689	0.154086	0.180872	0.164708	0.164985	0.046781	0.051977	0.07924	0.232423	0.416693	0.067383	0.071638	0.081754	0.127604	0.081654	0.07029
biaryl	65	0.158421	0.118468	0.132163	0.132106	0.119925	0.15328	0.228972	0.170321	0.201358	0.160698	0.177079	0.160012	0.173716	0.140782	0.148439	0.237963	0.078997	0.137688	0.243148	0.595782	0.105469	0.113136	0.115336	0.126385	0.111995	0.124685
biaryl	66	0.113629	0.108889	0.097587	0.093967	0.085117	0.102337	0.152178	0.1635	0.207162	0.269125	0.279421	0.106564	0.126979	0.145013	0.181335	0.196331	0.173935	0.223461	0.24693	0.552868	0.116211	0.106943	0.114003	0.109298	0.115191	0.114956
biaryl	67	0.15984	0.18628	0.151436	0.149906	0.159743	0.168112	0.179023	0.156116	0.184848	0.185026	0.16878	0.167366	0.160262	0.139618	0.211598	0.152242	0.128295	0.094367	0.177365	0.414862	0.186523	0.180439	0.190385	0.18403	0.1924	0.181186
biaryl	68	0.298483	0.24252	0.263273	0.249633	0.243339	0.291334	0.3251	0.31912	0.365696	0.396826	0.389444	0.289149	0.350714	0.266066	0.321188	0.461879	0.280699	0.338975	0.395428	0.58096	0.222656	0.220302	0.243662	0.253031	0.243785	0.211097
biaryl	69	0.219312	0.166987	0.197465	0.197267	0.182483	0.212166	0.285864	0.267617	0.345204	0.369465	0.38289	0.253808	0.272047	0.236062	0.288314	0.393081	0.168693	0.235819	0.30969	0.675869	0.150391	0.156775	0.163196	0.183154	0.161823	0.147494
biaryl	70	0.145255	0.089226	0.132385	0.138543	0.127095	0.127619	0.168507	0.177239	0.249154	0.291127	0.302356	0.165996	0.179205	0.186175	0.179371	0.352542	0.212202	0.298878	0.279979	0.599457	0.078125	0.085407	0.085078	0.086656	0.084163	0.06675
biaryl	71	0.272422	0.19023	0.237204	0.22416	0.220839	0.269237	0.288274	0.28626	0.33967	0.364304	0.392583	0.247156	0.25722	0.241658	0.33226	0.391844	0.310891	0.385013	0.307994	0.623275	0.166016	0.171505	0.188826	0.201862	0.187652	0.171917
biaryl	72	0.230075	0.163195	0.200376	0.194101	0.182247	0.216899	0.267269	0.256092	0.311749	0.319681	0.33067	0.233233	0.281847	0.221937	0.257587	0.405942	0.191626	0.257509	0.359293	0.639362	0.150391	0.156569	0.159749	0.181943	0.158767	0.139507
biaryl	73	0.104749	0.111677	0.09251	0.090131	0.079094	0.098331	0.147546	0.15747	0.214193	0.315602	0.326789	0.092656	0.11776	0.1146	0.137051	0.230617	0.193745	0.303491	0.188311	0.672126	0.111328	0.100649	0.114842	0.108187	0.115132	0.10858
biaryl	74	0.117218	0.122369	0.101796	0.109606	0.096807	0.111687	0.19968	0.163828	0.218902	0.174239	0.181859	0.139305	0.178765	0.161896	0.214218	0.313382	0.090446	0.143437	0.147612	0.680669	0.142578	0.135582	0.126912	0.134112	0.130116	0.095768
biaryl	75	0.271734	0.225461	0.240022	0.249552	0.229605	0.263303	0.30988	0.357802	0.408716	0.402092	0.439113	0.285113	0.317833	0.330956	0.447148	0.402672	0.326367	0.379884	0.302895	0.521332	0.181641	0.190256	0.22269	0.272532	0.21634	0.21672
biaryl	76	0.40126	0.4906	0.39873	0.382376	0.400621	0.407852	0.386454	0.385334	0.332414	0.233168	0.234432	0.373129	0.383164	0.329689	0.376353	0.24119	0.33538	0.282614	0.230932	0.44342	0.5	0.492573	0.497216	0.475103	0.498763	0.490477
biaryl	77	0.201579	0.153324	0.166624	0.164433	0.151927	0.195818	0.260929	0.261789	0.334746	0.388526	0.424276	0.17756	0.19718	0.19377	0.223571	0.335288	0.203463	0.316949	0.285129	0.720499	0.113281	0.114589	0.150485	0.169934	0.151742	0.123478
biaryl	78	0.262489	0.193017	0.220852	0.216036	0.204964	0.248352	0.304984	0.27825	0.34777	0.299747	0.324817	0.276529	0.346217	0.289516	0.333039	0.467722	0.280628	0.366684	0.392114	0.658383	0.177734	0.182321	0.189861	0.204026	0.187982	0.166204
biaryl	79	0.258643	0.318806	0.21595	0.216095	0.224202	0.253944	0.254105	0.247785	0.182999	0.135745	0.14668	0.206004	0.19696	0.19477	0.281406	0.186251	0.231513	0.166628	0.192037	0.350496	0.316406	0.310198	0.320263	0.284314	0.321155	0.296106
biaryl	80	0.483342	0.498132	0.453153	0.451528	0.451533	0.478685	0.513692	0.494774	0.566292	0.500998	0.495825	0.503898	0.57441	0.613133	0.590694	0.459816	0.345077	0.410146	0.375082	0.985831	0.478516	0.473462	0.499221	0.444226	0.50034	0.51158
biaryl	81	0.228722	0.283204	0.238773	0.233236	0.239048	0.228165	0.222973	0.188978	0.196088	0.173648	0.1757	0.207195	0.193385	0.190733	0.203412	0.208233	0.138207	0.109545	0.159551	0.512936	0.296875	0.289584	0.284068	0.267769	0.28399	0.274118
biaryl	82	0.402635	0.4351	0.382757	0.378862	0.383652	0.404566	0.349881	0.358654	0.356706	0.32806	0.344504	0.372611	0.343168	0.341526	0.417986	0.327182	0.229086	0.214015	0.235615	0.324438	0.425781	0.417522	0.442269	0.406733	0.445135	0.4166
biaryl	83	0.346434	0.40354	0.302025	0.302187	0.312151	0.348541	0.327318	0.300935	0.260448	0.208535	0.242585	0.28787	0.242523	0.259267	0.32644	0.205686	0.233105	0.185666	0.225857	0.381599	0.394531	0.387772	0.411563	0.378494	0.414403	0.359393
biaryl	84	0.101307	0.13403	0.073796	0.07164	0.072473	0.100792	0.147325	0.168027	0.227998	0.211441	0.230975	0.113288	0.141414	0.166424	0.198633	0.166023	0.109836	0.158987	0.156837	0.610485	0.125	0.121151	0.134357	0.129288	0.131045	0.119161
biaryl	85	0.184277	0.142039	0.160047	0.154978	0.143451	0.17448	0.21934	0.225487	0.275535	0.355796	0.392665	0.194482	0.253629	0.146109	0.160879	0.414925	0.270412	0.38114	0.289066	0.694411	0.121094	0.124049	0.140346	0.163064	0.138247	0.116046
biaryl	86	0.153837	0.11978	0.125057	0.126108	0.113657	0.145644	0.203952	0.178408	0.214461	0.311798	0.350011	0.166221	0.225532	0.137571	0.145321	0.346989	0.228316	0.325781	0.233894	0.692667	0.095703	0.10046	0.117971	0.125709	0.112973	0.117114
biaryl	87	0.26835	0.223214	0.241005	0.226613	0.216335	0.264958	0.294931	0.281014	0.312534	0.308209	0.311525	0.248589	0.279282	0.244662	0.283826	0.369717	0.157824	0.235329	0.266082	0.598284	0.195313	0.19577	0.226882	0.228808	0.224129	0.196212
tnet100	0	0.503215	0.471517	0.451096	0.439081	0.448821	0.487693	0.569902	0.459813	0.45229	0.65372	0.674144	0.489222	0.55394	0.580765	0.582506	0.576686	0.362668	0.398502	0.572306	0.710457	0.446289	0.452403	0.46663	0.403355	0.466976	0.436547
tnet100	1	0.106067	0.117874	0.121207	0.105491	0.137993	0.100122	0.205154	0.137036	0.134522	0.283204	0.304895	0.090185	0.136015	0.074843	0.092038	0.245477	0.212481	0.206978	0.44465	0.359564	0.099609	0.106812	0.096288	0.117593	0.093747	0.12786
tnet100	2	0.11826	0.086425	0.117938	0.117824	0.114901	0.114061	0.174077	0.160101	0.174636	0.208757	0.206809	0.116455	0.153078	0.20028	0.247234	0.260063	0.233515	0.25651	0.220992	0.430511	0.089844	0.091325	0.08645	0.095188	0.092503	0.086738
tnet100	3	0.141032	0.12771	0.137114	0.132677	0.131882	0.140244	0.165677	0.170244	0.196117	0.243122	0.233965	0.133059	0.160753	0.143673	0.16029	0.233573	0.105226	0.194524	0.070653	0.317383	0.129883	0.120556	0.135414	0.148104	0.136304	0.129295
tnet100	4	0.163533	0.128305	0.179732	0.170946	0.149572	0.177751	0.20517	0.271159	0.352538	0.09351	0.111533	0.190958	0.25419	0.223355	0.20777	0.393345	0.052976	0.141873	0.222936	0.672272	0.125	0.119944	0.134248	0.217251	0.128821	0.103827
tnet100	5	0.145657	0.121083	0.153258	0.160689	0.152481	0.139772	0.140772	0.22138	0.306026	0.079232	0.1088	0.182031	0.228038	0.168275	0.211377	0.315982	0.114325	0.157379	0.318073	0.424556	0.128906	0.130009	0.121422	0.143768	0.123479	0.139869
tnet100	6	0.297785	0.375512	0.312829	0.301351	0.314332	0.305548	0.27087	0.307715	0.27651	0.288795	0.265415	0.288618	0.294498	0.222043	0.201674	0.260432	0.265479	0.302647	0.118725	0.117564	0.375977	0.368036	0.38124	0.377385	0.383469	0.359441
tnet100	7	0.136932	0.132652	0.09728	0.086548	0.088552	0.131155	0.155135	0.134618	0.140729	0.317415	0.297996	0.073186	0.087764	0.10805	0.13252	0.179092	0.096111	0.109279	0.330932	0.322039	0.091797	0.097242	0.131793	0.153022	0.12998	0.100863
tnet100	8	0.359986	0.41257	0.326819	0.319371	0.321842	0.35754	0.354386	0.390636	0.404211	0.32429	0.331009	0.364542	0.391011	0.282657	0.28205	0.278694	0.340198	0.362146	0.320463	0.350704	0.320313	0.31413	0.330983	0.362826	0.326986	0.33301
tnet100	9	0.258199	0.276729	0.25955	0.284418	0.236968	0.26395	0.293192	0.34778	0.276781	0.219058	0.214184	0.24802	0.226336	0.216724	0.229891	0.232542	0.358753	0.370567	0.785	0.426961	0.265625	0.264943	0.261515	0.243382	0.264217	0.277004
tnet100	10	0.191655	0.30239	0.186736	0.177382	0.193077	0.19981	0.168973	0.184339	0.185553	0.26154	0.243432	0.223234	0.236528	0.262383	0.314028	0.262181	0.360653	0.292355	0.265448	0.448084	0.197266	0.191411	0.196596	0.191028	0.196901	0.180189
tnet100	11	0.110351	0.078179	0.104615	0.101714	0.09646	0.112428	0.124093	0.137295	0.165936	0.25557	0.256815	0.169338	0.16078	0.211809	0.183035	0.205861	0.142287	0.166265	0.091335	0.292953	0.085938	0.086226	0.078806	0.092487	0.076338	0.086914
tnet100	12	0.114614	0.130723	0.101432	0.098601	0.092248	0.118084	0.148217	0.144077	0.115105	0.146955	0.15872	0.086684	0.144464	0.153682	0.223266	0.166505	0.137105	0.163444	0.169058	0.30269	0.115234	0.108802	0.135952	0.125214	0.134559	0.105969
tnet100	13	0.140814	0.101231	0.113408	0.107464	0.108403	0.131946	0.126467	0.094969	0.150385	0.058836	0.04817	0.066307	0.070915	0.077631	0.061577	0.071122	0.115236	0.084674	0.101453	0.177388	0.105469	0.102528	0.102352	0.10151	0.102412	0.085626
tnet100	14	0.144373	0.087855	0.119387	0.121064	0.111126	0.142372	0.18956	0.167579	0.215221	0.191048	0.215117	0.156943	0.202565	0.206985	0.240219	0.367509	0.168948	0.234926	0.32566	0.522706	0.076172	0.076485	0.087948	0.06545	0.083994	0.061972
tnet100	15	0.114704	0.099439	0.093656	0.088851	0.08587	0.114225	0.141906	0.075916	0.069801	0.240812	0.216534	0.11828	0.105961	0.102587	0.088615	0.086231	0.178742	0.192562	0.247897	0.098486	0.080078	0.082094	0.098585	0.122291	0.097035	0.115593
tnet100	16	0.356445	0.327819	0.386495	0.380057	0.37525	0.350256	0.388698	0.302903	0.397528	0.431621	0.452877	0.366141	0.368904	0.321699	0.265596	0.552074	0.363506	0.471644	0.31288	0.642047	0.319336	0.32543	0.325028	0.327714	0.32435	0.338199
tnet100	17	0.342198	0.320872	0.328073	0.316572	0.312215	0.346127	0.42483	0.387883	0.430334	0.501837	0.506082	0.375811	0.352633	0.391199	0.371654	0.382684	0.313447	0.278098	0.30461	0.581551	0.335938	0.339061	0.319267	0.323037	0.325918	0.307122
tnet100	18	0.235034	0.257257	0.217537	0.21239	0.202139	0.251384	0.24433	0.247322	0.201769	0.282883	0.25278	0.255449	0.277798	0.23084	0.261326	0.199415	0.177236	0.154186	0.377208	0.395109	0.242188	0.234047	0.267668	0.239289	0.263941	0.228051
tnet100	19	0.251482	0.286678	0.259563	0.22811	0.24459	0.253166	0.361877	0.206009	0.21376	0.22156	0.259197	0.263218	0.299945	0.260886	0.2402	0.294466	0.191317	0.224725	0.229296	0.160621	0.285156	0.28135	0.282717	0.273599	0.286294	0.282973
tnet100	20	0.255977	0.263454	0.228081	0.275856	0.238397	0.24818	0.273389	0.264324	0.282301	0.315071	0.320677	0.263015	0.244851	0.315669	0.29786	0.262906	0.319083	0.293002	0.393236	0.386766	0.238281	0.23475	0.259369	0.247024	0.259121	0.248705
tnet100	21	0.606901	0.581364	0.611855	0.600492	0.599326	0.599364	0.689838	0.593528	0.626307	0.593899	0.621468	0.627015	0.622537	0.615862	0.586937	0.61938	0.432403	0.432926	0.55998	0.801277	0.581055	0.584269	0.565722	0.560631	0.565206	0.552492
tnet100	22	0.132497	0.156187	0.135504	0.138266	0.140334	0.133746	0.123714	0.166008	0.16543	0.100702	0.102862	0.127634	0.133095	0.094932	0.102538	0.122084	0.135272	0.127686	0.137354	0.159655	0.160156	0.16122	0.161468	0.156907	0.155666	0.135991
tnet100	23	0.396463	0.3483	0.378781	0.357135	0.349659	0.39496	0.347251	0.391351	0.437331	0.30271	0.301169	0.408078	0.423131	0.319008	0.401478	0.513418	0.188822	0.291503	0.34903	0.681592	0.350586	0.344464	0.356219	0.39583	0.357945	0.320253
tnet100	24	0.071548	0.062632	0.057816	0.054693	0.052898	0.058906	0.096389	0.073603	0.079707	0.164989	0.167086	0.092902	0.117477	0.063364	0.069492	0.047625	0.075358	0.072532	0.232491	0.101307	0.054688	0.054233	0.050126	0.068297	0.052658	0.067405
tnet100	25	0.247028	0.217393	0.272126	0.254867	0.24168	0.2444	0.241664	0.335366	0.365774	0.367231	0.336955	0.169687	0.26906	0.207132	0.240907	0.352209	0.089752	0.119213	0.354734	0.53344	0.226563	0.226862	0.212191	0.280513	0.215305	0.195808
tnet100	26	0.497507	0.522162	0.475193	0.458859	0.463326	0.496238	0.558875	0.511875	0.570957	0.432256	0.462767	0.51649	0.519453	0.51416	0.516988	0.443598	0.435003	0.476702	0.355287	0.57769	0.46875	0.465109	0.462321	0.495744	0.464456	0.44226
tnet100	27	0.407373	0.527504	0.424616	0.422897	0.408762	0.404177	0.455337	0.41881	0.480769	0.543881	0.599209	0.462362	0.435209	0.404459	0.404253	0.485179	0.479789	0.515239	0.393014	0.538603	0.375	0.372621	0.371735	0.372728	0.371528	0.385046
tnet100	28	0.201424	0.167006	0.214354	0.234605	0.190544	0.216967	0.175588	0.221415	0.182382	0.176182	0.161126	0.243921	0.175315	0.193038	0.187877	0.130664	0.259357	0.221196	0.374198	0.186253	0.167969	0.171158	0.155349	0.158939	0.156351	0.178318
tnet100	29	0.168004	0.12354	0.146546	0.147336	0.119506	0.159876	0.176832	0.215248	0.266641	0.427589	0.441537	0.155644	0.178663	0.238857	0.234063	0.227092	0.141316	0.184283	0.313358	0.666321	0.100586	0.108772	0.120993	0.15716	0.120537	0.108358
tnet100	30	0.249245	0.309438	0.251322	0.235937	0.239214	0.245308	0.368495	0.235994	0.221093	0.144928	0.139957	0.212146	0.246855	0.169594	0.173249	0.198002	0.168725	0.165746	0.148467	0.178986	0.255859	0.259274	0.25463	0.261756	0.255553	0.248518
tnet100	31	0.503673	0.468196	0.446618	0.442479	0.463144	0.494362	0.498102	0.457855	0.499785	0.499209	0.533758	0.449718	0.455741	0.503177	0.586494	0.636159	0.298614	0.372869	0.701644	0.5492	0.396484	0.399468	0.396923	0.438098	0.395279	0.39615
tnet100	32	0.149638	0.225632	0.143786	0.150305	0.146462	0.147995	0.167537	0.142316	0.147051	0.110957	0.114976	0.132816	0.150702	0.138432	0.149348	0.101435	0.211028	0.19901	0.124343	0.11039	0.136719	0.135649	0.141194	0.14038	0.142775	0.148292
tnet100	33	0.490953	0.602888	0.504326	0.500265	0.534495	0.510515	0.503423	0.462431	0.455876	0.29261	0.298173	0.491116	0.476951	0.40907	0.463133	0.365341	0.418488	0.448812	0.269926	0.230809	0.609375	0.609094	0.607368	0.600789	0.60748	0.590722
tnet100	34	0.185787	0.241365	0.183314	0.184162	0.184608	0.188499	0.19874	0.228242	0.285697	0.208538	0.195208	0.158499	0.155073	0.161531	0.174436	0.196157	0.181384	0.160181	0.278669	0.183065	0.214844	0.212	0.222863	0.208935	0.226563	0.203161
tnet100	35	0.179273	0.15348	0.171976	0.171758	0.164757	0.168654	0.224174	0.210706	0.232662	0.304787	0.342463	0.174424	0.218889	0.167547	0.144575	0.330914	0.108845	0.208059	0.238149	0.547835	0.148438	0.14805	0.153314	0.164999	0.153262	0.141516
tnet100	36	0.304373	0.259533	0.240599	0.228958	0.237734	0.298656	0.267432	0.338323	0.349276	0.283837	0.278906	0.282529	0.343723	0.226257	0.257723	0.361284	0.213619	0.231613	0.347911	0.443872	0.224609	0.220249	0.258909	0.280905	0.25479	0.243427
tnet100	37	0.156834	0.158072	0.133756	0.122443	0.123978	0.14403	0.213917	0.139158	0.171637	0.156366	0.167238	0.11276	0.158777	0.122268	0.093833	0.147639	0.149119	0.16013	0.07112	0.123078	0.149414	0.153959	0.153537	0.153302	0.153188	0.162299
tnet100	38	0.163561	0.165984	0.159182	0.15218	0.154698	0.159743	0.155244	0.137711	0.135577	0.075832	0.083435	0.141861	0.145956	0.146882	0.153219	0.068596	0.158774	0.135781	0.135348	0.087579	0.170898	0.169003	0.168485	0.150878	0.167359	0.151059
tnet100	39	0.140103	0.095166	0.106755	0.109907	0.089037	0.132774	0.143102	0.132123	0.145947	0.208116	0.221406	0.098179	0.10272	0.146614	0.174485	0.236876	0.042666	0.097937	0.212976	0.669763	0.072266	0.07821	0.089815	0.099451	0.090108	0.076787
tnet100	40	0.26835	0.223214	0.24102	0.22662	0.216343	0.264959	0.294928	0.28101	0.312529	0.308201	0.311525	0.248589	0.279282	0.244654	0.283826	0.369727	0.157824	0.235329	0.265879	0.598284	0.195313	0.19577	0.226883	0.228809	0.224129	0.196212
tnet100	41	0.154593	0.175901	0.145146	0.147917	0.149264	0.151095	0.134509	0.182955	0.180838	0.09006	0.091616	0.134246	0.141361	0.108643	0.118624	0.126386	0.148289	0.135194	0.140646	0.169715	0.167969	0.169394	0.181801	0.173498	0.174653	0.15144
tnet100	42	0.419817	0.355139	0.383367	0.367544	0.356161	0.418197	0.431517	0.44335	0.501046	0.416427	0.434145	0.379625	0.425988	0.312452	0.36822	0.4822	0.217918	0.269898	0.417684	0.640053	0.328125	0.328149	0.357432	0.392746	0.354115	0.300266
tnet100	43	0.365302	0.291663	0.336562	0.332916	0.311966	0.36527	0.419738	0.36284	0.418515	0.274564	0.273597	0.328983	0.340908	0.363631	0.424872	0.465184	0.270375	0.333259	0.42142	0.66848	0.261719	0.256664	0.296976	0.291123	0.292863	0.254853
tnet100	44	0.498916	0.548993	0.4953	0.481762	0.476836	0.497566	0.537011	0.499955	0.524148	0.472597	0.490682	0.512052	0.505856	0.428911	0.466371	0.404354	0.460921	0.42646	0.336327	0.430479	0.521484	0.525357	0.546848	0.550019	0.542267	0.496322
tnet100	45	0.194263	0.175499	0.196881	0.190521	0.199693	0.183927	0.263147	0.192134	0.20908	0.13805	0.126722	0.191409	0.228008	0.098247	0.125112	0.19833	0.194225	0.191325	0.387339	0.287606	0.171875	0.174662	0.174295	0.200367	0.177387	0.198612
tnet100	46	0.24379	0.257306	0.232937	0.22579	0.229596	0.252516	0.238903	0.252942	0.245643	0.204136	0.227742	0.220885	0.229419	0.242063	0.239361	0.213606	0.268675	0.303441	0.325147	0.422995	0.255859	0.260479	0.259707	0.24408	0.259004	0.244337
tnet100	47	0.495562	0.411709	0.466852	0.457239	0.447217	0.496437	0.490366	0.490594	0.543127	0.572669	0.588622	0.472903	0.514207	0.418567	0.456265	0.522948	0.322691	0.391128	0.375367	0.569924	0.384766	0.386903	0.402171	0.432684	0.400499	0.377877
tnet100	48	0.241742	0.250789	0.218012	0.201543	0.222942	0.238567	0.260695	0.219446	0.256557	0.248628	0.264507	0.229059	0.233175	0.175888	0.213321	0.300049	0.330737	0.396033	0.30592	0.334837	0.238281	0.240042	0.250451	0.226948	0.250962	0.251314
tnet100	49	0.217161	0.16237	0.201265	0.20093	0.179213	0.21111	0.267059	0.272218	0.346016	0.388007	0.416102	0.254226	0.256973	0.24115	0.286744	0.41141	0.227955	0.305071	0.309078	0.690027	0.144531	0.15075	0.159788	0.189407	0.159023	0.141203
tnet100	50	0.194121	0.205002	0.156772	0.148923	0.141506	0.205213	0.241288	0.187092	0.163688	0.084113	0.079436	0.16716	0.156538	0.136052	0.131889	0.189565	0.226467	0.226139	0.506647	0.196028	0.191406	0.184518	0.204779	0.189495	0.205316	0.192458
tnet100	51	0.178211	0.135761	0.116544	0.093145	0.089952	0.187366	0.238301	0.136696	0.143466	0.261505	0.212325	0.091983	0.106104	0.098706	0.134387	0.101375	0.090135	0.078977	0.095153	0.346372	0.117188	0.109467	0.113276	0.11613	0.113816	0.084693
tnet100	52	0.271967	0.215117	0.252971	0.240585	0.230899	0.276687	0.304831	0.239836	0.258861	0.289206	0.255673	0.207758	0.241429	0.19033	0.254984	0.32455	0.150901	0.191142	0.163455	0.518511	0.183594	0.176232	0.17921	0.174953	0.176679	0.16402
tnet100	53	0.199265	0.201719	0.230008	0.234137	0.212297	0.205839	0.202039	0.219718	0.202308	0.270198	0.273172	0.227501	0.224288	0.223084	0.215218	0.204266	0.158386	0.257815	0.268592	0.286825	0.214844	0.215754	0.198148	0.209981	0.194257	0.207297
tnet100	54	0.254781	0.281553	0.281845	0.292272	0.290275	0.253207	0.314984	0.282854	0.290216	0.282993	0.279157	0.22667	0.210993	0.255384	0.292563	0.330369	0.359278	0.383074	0.34472	0.361259	0.291016	0.294507	0.277693	0.307265	0.27576	0.312704
tnet100	55	0.254781	0.200701	0.259118	0.243489	0.23345	0.249654	0.291076	0.285536	0.357319	0.228984	0.244836	0.23901	0.253894	0.16485	0.146671	0.407887	0.174713	0.25679	0.236286	0.60289	0.189453	0.187761	0.205048	0.260543	0.202865	0.15419
tnet100	56	0.384103	0.309018	0.346547	0.337596	0.332084	0.383337	0.428216	0.358061	0.421635	0.290618	0.358902	0.354077	0.400505	0.27154	0.338628	0.517193	0.354817	0.40451	0.35383	0.708909	0.287109	0.286486	0.311399	0.313983	0.313961	0.283527
tnet100	57	0.183891	0.119527	0.169174	0.163537	0.155442	0.181691	0.211779	0.184085	0.239642	0.260966	0.249252	0.196727	0.225206	0.239876	0.280024	0.362845	0.155692	0.227454	0.340256	0.612698	0.117188	0.112865	0.123816	0.127747	0.121604	0.136386
tnet100	58	0.345031	0.329522	0.350198	0.351066	0.340606	0.321685	0.329691	0.332315	0.30978	0.405247	0.404268	0.343357	0.381544	0.23075	0.188578	0.252206	0.414517	0.437392	0.233724	0.323501	0.331055	0.332286	0.329652	0.354373	0.331045	0.334632
tnet100	59	0.221092	0.137459	0.22267	0.212392	0.202287	0.212507	0.230015	0.287688	0.368461	0.391125	0.417084	0.288717	0.307128	0.299503	0.23979	0.195901	0.149359	0.209171	0.137368	0.477534	0.134766	0.142357	0.132089	0.165818	0.132137	0.12339
tnet100	60	0.311078	0.256436	0.320764	0.322244	0.314928	0.311737	0.30979	0.321632	0.339711	0.436179	0.446802	0.376711	0.383113	0.413425	0.352413	0.390775	0.140485	0.161916	0.424728	0.359297	0.265625	0.271596	0.255335	0.213851	0.254967	0.224002
tnet100	61	0.35279	0.273494	0.305306	0.314763	0.312332	0.347246	0.394059	0.376021	0.389012	0.334227	0.351232	0.360296	0.443382	0.429225	0.495719	0.474184	0.274785	0.334777	0.49147	0.552887	0.261719	0.2695	0.268926	0.296465	0.270953	0.24442
tnet100	62	0.134031	0.169414	0.128373	0.115094	0.114337	0.125225	0.153949	0.13476	0.154088	0.176857	0.178278	0.091015	0.095185	0.118676	0.144826	0.096662	0.125488	0.130113	0.338257	0.184085	0.138672	0.145546	0.137187	0.139125	0.135665	0.124279
tnet100	63	0.143182	0.154928	0.119904	0.10655	0.112196	0.127607	0.218199	0.121226	0.153931	0.271531	0.266676	0.095648	0.136907	0.118094	0.109092	0.150217	0.152979	0.145767	0.358262	0.22391	0.131836	0.138667	0.148169	0.137395	0.149351	0.153913
tnet100	64	0.244421	0.2557	0.255598	0.276026	0.247878	0.246949	0.145177	0.374529	0.370469	0.271817	0.259736	0.293882	0.25227	0.239341	0.221441	0.287376	0.108817	0.150422	0.09758	0.219661	0.204102	0.210931	0.213573	0.209344	0.212536	0.200998
tnet100	65	0.425801	0.427286	0.366495	0.33516	0.345396	0.430082	0.493957	0.377205	0.346816	0.282861	0.284635	0.426569	0.492126	0.50523	0.505262	0.450394	0.307046	0.297673	0.460859	0.865037	0.382813	0.384058	0.428195	0.431527	0.429426	0.328395
tnet100	66	0.084056	0.065047	0.080433	0.077373	0.056539	0.076214	0.122327	0.150402	0.164124	0.322156	0.347737	0.04037	0.071315	0.136349	0.122373	0.047473	0.107321	0.155667	0.180846	0.388339	0.064453	0.058591	0.068008	0.099019	0.067722	0.057429
tnet100	67	0.393808	0.482151	0.375996	0.385135	0.403621	0.390795	0.384337	0.386299	0.332252	0.364111	0.38298	0.329026	0.334409	0.298636	0.428037	0.30364	0.342557	0.325057	0.260728	0.271282	0.488281	0.487389	0.482954	0.480519	0.480142	0.44534
tnet100	68	0.02532	0.031675	0.03119	0.027001	0.021683	0.031661	0.051612	0.097322	0.120178	0.130175	0.101393	0.087698	0.118677	0.092815	0.074754	0.033816	0.099549	0.08622	0.073893	0.169731	0.044922	0.041065	0.035463	0.022217	0.037327	0.032024
tnet100	69	0.418328	0.519521	0.435094	0.438269	0.439924	0.408122	0.459457	0.459301	0.427313	0.366062	0.390713	0.413866	0.415343	0.47364	0.484008	0.496336	0.497497	0.468478	0.543617	0.478973	0.529297	0.525479	0.525343	0.505903	0.524227	0.509532
tnet100	70	0.255106	0.288935	0.24142	0.222549	0.241914	0.260321	0.27007	0.228273	0.276607	0.122776	0.127983	0.237146	0.246155	0.14471	0.171282	0.14538	0.278	0.257778	0.160555	0.166104	0.283203	0.27633	0.300395	0.271754	0.304419	0.269943
tnet100	71	0.242646	0.240106	0.215609	0.20016	0.197728	0.233971	0.340121	0.211878	0.22177	0.257689	0.244815	0.225996	0.230454	0.283257	0.299108	0.252498	0.308986	0.232178	0.309215	0.278529	0.1875	0.196769	0.206573	0.219976	0.204826	0.220905
tnet100	72	0.329759	0.350247	0.29979	0.311903	0.297814	0.330072	0.249161	0.342188	0.392987	0.413728	0.378368	0.270182	0.303879	0.347957	0.356385	0.230146	0.161373	0.16248	0.212444	0.235912	0.335938	0.333098	0.357761	0.328282	0.348687	0.327499
tnet100	73	0.107231	0.163911	0.116678	0.104276	0.106685	0.112935	0.116719	0.132255	0.132116	0.131167	0.107469	0.065716	0.12264	0.068941	0.087181	0.117559	0.133309	0.157851	0.050347	0.404241	0.144531	0.146881	0.162925	0.140328	0.163232	0.144626
tnet100	74	0.320632	0.279365	0.289213	0.275668	0.266793	0.314159	0.307006	0.326399	0.377351	0.363484	0.404045	0.21596	0.289401	0.225741	0.22014	0.515537	0.207034	0.250151	0.378669	0.749071	0.258789	0.262336	0.278317	0.318511	0.282026	0.261374
tnet100	75	0.222462	0.172004	0.199989	0.182185	0.164789	0.221037	0.243918	0.262722	0.329823	0.076154	0.084023	0.239735	0.268851	0.110651	0.130441	0.387482	0.114462	0.169272	0.276078	0.668604	0.151367	0.14441	0.174811	0.23515	0.171234	0.153302
tnet100	76	0.300555	0.406829	0.306807	0.310784	0.306402	0.287918	0.332119	0.362612	0.371328	0.389562	0.395744	0.352828	0.40164	0.383046	0.41188	0.311617	0.308472	0.289776	0.306212	0.403021	0.296875	0.304146	0.289588	0.321544	0.286998	0.321555
tnet100	77	0.127531	0.082927	0.096293	0.090646	0.072608	0.122015	0.133262	0.141953	0.151628	0.103303	0.11817	0.100988	0.116807	0.109233	0.162746	0.260559	0.06507	0.131336	0.184584	0.590367	0.071289	0.066158	0.077998	0.091852	0.076216	0.066874
tnet100	78	0.49424	0.406375	0.422768	0.421179	0.429104	0.487813	0.462867	0.531224	0.546979	0.622167	0.628146	0.422505	0.496447	0.398671	0.495952	0.590431	0.2821	0.37858	0.289634	0.379773	0.349609	0.352237	0.401244	0.44436	0.407113	0.388177
tnet100	79	0.236236	0.180651	0.188506	0.171107	0.181231	0.238407	0.234639	0.271094	0.330286	0.110732	0.054092	0.26217	0.285836	0.156204	0.212479	0.384536	0.15944	0.167341	0.379718	0.627825	0.155273	0.154847	0.18214	0.213673	0.182426	0.146775
tnet100	80	0.163207	0.165991	0.1599	0.156388	0.16303	0.151539	0.093114	0.130166	0.1801	0.274302	0.257233	0.151452	0.160768	0.187658	0.168159	0.195462	0.201123	0.243764	0.131382	0.450312	0.15625	0.162125	0.16576	0.146069	0.160601	0.135911
tnet100	81	0.13034	0.143082	0.13467	0.131786	0.148273	0.126707	0.177829	0.144778	0.123691	0.110528	0.140214	0.078024	0.102123	0.087141	0.063571	0.058441	0.117152	0.091016	0.177009	0.21304	0.132813	0.139786	0.13559	0.144395	0.135001	0.123548
tnet100	82	0.228686	0.188081	0.248815	0.254155	0.25423	0.222692	0.270071	0.156545	0.142236	0.20979	0.223484	0.216292	0.235238	0.177722	0.199653	0.339605	0.302419	0.307849	0.374254	0.285591	0.196289	0.20456	0.182911	0.189917	0.182476	0.211755
tnet100	83	0.260447	0.30822	0.259466	0.246296	0.255978	0.257464	0.402109	0.256769	0.252931	0.4142	0.419003	0.267145	0.287631	0.248133	0.240076	0.214637	0.545808	0.47417	0.530805	0.22372	0.289063	0.29104	0.306598	0.282061	0.30778	0.276041
tnet100	84	0.229698	0.238248	0.226171	0.201828	0.199234	0.222268	0.285745	0.255316	0.323554	0.346438	0.331782	0.236059	0.248963	0.221883	0.190689	0.115854	0.216417	0.226666	0.255129	0.462753	0.191406	0.197689	0.203759	0.217862	0.199041	0.199823
tnet100	85	0.273038	0.230092	0.24759	0.232244	0.222928	0.277317	0.296735	0.279337	0.34357	0.160422	0.175456	0.249354	0.291465	0.234626	0.218886	0.347225	0.247975	0.288754	0.231498	0.57836	0.207031	0.204207	0.234859	0.260452	0.231862	0.214115
tnet100	86	0.202993	0.148029	0.186583	0.194917	0.167315	0.191179	0.232596	0.201245	0.292415	0.355172	0.356136	0.260989	0.220553	0.179909	0.127721	0.270321	0.192005	0.184871	0.10486	0.604822	0.106445	0.110819	0.115918	0.107848	0.114217	0.109772
tnet100	87	0.14165	0.122523	0.135091	0.127877	0.122645	0.139369	0.178387	0.209681	0.251551	0.196323	0.209021	0.155211	0.183645	0.175448	0.250893	0.220846	0.101083	0.117059	0.227361	0.412231	0.115234	0.114644	0.122255	0.152984	0.123746	0.1199
tnet100	88	0.135157	0.13583	0.129768	0.115851	0.116836	0.130927	0.199305	0.094153	0.122223	0.152411	0.150015	0.108783	0.139759	0.127946	0.094235	0.123991	0.156077	0.159635	0.109672	0.084722	0.132813	0.136639	0.130007	0.157042	0.130557	0.152799
tnet100	89	0.135521	0.198487	0.123867	0.109097	0.131884	0.129082	0.210724	0.115862	0.13479	0.179413	0.203844	0.129954	0.157248	0.232768	0.251162	0.108745	0.182292	0.161731	0.349503	0.369666	0.152344	0.144136	0.15022	0.132114	0.144363	0.13208
tnet100	90	0.187626	0.211294	0.191179	0.181735	0.192552	0.185715	0.229591	0.186564	0.190804	0.082655	0.105683	0.17272	0.198031	0.165202	0.200678	0.192902	0.216304	0.188611	0.226674	0.147014	0.189453	0.188539	0.181675	0.185707	0.183012	0.1855
tnet100	91	0.438048	0.376099	0.444219	0.438678	0.444042	0.422415	0.518334	0.514739	0.577063	0.39662	0.454322	0.401177	0.499458	0.476545	0.501852	0.497635	0.37	0.400925	0.285024	0.785816	0.367188	0.377215	0.365442	0.405122	0.359062	0.337861
tnet100	92	0.106962	0.118748	0.098429	0.095665	0.117494	0.104662	0.241217	0.177194	0.226723	0.177193	0.158547	0.130013	0.141299	0.20083	0.20339	0.185549	0.157083	0.137834	0.302215	0.495336	0.132813	0.130166	0.115535	0.119101	0.113609	0.131355
tnet100	93	0.195924	0.171116	0.208689	0.216004	0.184754	0.200747	0.343829	0.225	0.225473	0.368007	0.348819	0.274768	0.227199	0.278092	0.25607	0.26147	0.383712	0.305514	0.486688	0.416376	0.1875	0.187102	0.173807	0.151831	0.177213	0.190984
tnet100	94	0.203127	0.150606	0.193839	0.188488	0.173565	0.197644	0.2605	0.284091	0.308148	0.29014	0.309239	0.195124	0.230844	0.243873	0.318057	0.39745	0.216427	0.286093	0.240371	0.524789	0.128906	0.136943	0.145851	0.155373	0.145269	0.149677
tnet100	95	0.106416	0.152598	0.101084	0.098415	0.104305	0.11584	0.132105	0.125179	0.168874	0.208384	0.211252	0.094827	0.124313	0.121041	0.179216	0.213873	0.122907	0.175079	0.181764	0.575358	0.15625	0.149035	0.159254	0.152325	0.158265	0.155151
tnet100	96	0.079685	0.122982	0.060915	0.056466	0.075822	0.072103	0.070633	0.088589	0.077962	0.055129	0.055936	0.028486	0.069412	0.051175	0.033434	0.058974	0.03016	0.041885	0.02429	0.063819	0.111328	0.104976	0.124541	0.116386	0.12398	0.101101
tnet100	97	0.748247	0.699311	0.702231	0.693494	0.688157	0.769067	0.748845	0.74203	0.828241	0.559987	0.574924	0.816213	0.848136	0.837149	0.790324	0.704288	0.633257	0.735875	0.69809	0.686455	0.6875	0.683047	0.706712	0.704025	0.70581	0.655266
tnet100	98	0.223466	0.166114	0.168981	0.178347	0.180143	0.217903	0.253309	0.292238	0.268864	0.226454	0.242512	0.196028	0.241233	0.285881	0.348794	0.391159	0.257189	0.304535	0.3464	0.495285	0.130859	0.137688	0.160245	0.18918	0.158722	0.165306
tnet100	99	0.364627	0.368568	0.349402	0.335066	0.331494	0.373471	0.406672	0.32983	0.355405	0.375278	0.359204	0.376818	0.414523	0.386741	0.397456	0.384384	0.250491	0.320795	0.410508	0.76413	0.360352	0.353576	0.377754	0.380673	0.373513	0.39226
		7net-Omni.mpa	7net-Omni.omat	7net-Omni.matpes	UMA.omat	DPA.mp	DPA.omat	7net-ompa.mpa	7net-ompa.omat	eSEN[oam]	eSEN[omat]	ORB[mpa]	ORB[omat]	NequIP[oam]	GRACE[oam]	GRACE[omat]	MACE[mpa]	MACE[omat]

[truncated: 21 more sheets: organometallic_pbed3, molcryst, molcryst_V, hybrid_perovskite, asd_pbed3, MOF_Cv, MOF_Eads_wo_deform, MOF_KH, MOF_Eads_w_deform, small_mol, HOIP_bulk_mol, HOIP_MAE, MOF_PES, MOF_Eads_wo_deform_linearfit, noble_metal_adsorption, ads41, surface_NEB, Co_Cu_ads_PES, nitride_ads, LTC …]
